# Supplementary material for: Beyond livestock: the genomic evolution and expansion of MRSA CC398 as a healthcare- and community-associated pathogen (2017–2024)
Source: Microb Genom. 2026 Jun 2;12(6):001741. doi: 10.1099/mgen.0.001741 (PMC13229005; doi:10.1099/mgen.0.001741)
Supplement: Supplementary Material 1. [file mgen-12-01741-s001.xlsx]

## Sheet: README
README for Dataset: Beyond livestock: The genomic evolution and expansion of MRSA CC398 as a healthcare- and community-associated pathogen (2017–2024)_Supplementary_data General Information Title of the study: Clonal complex 398 emerging as community- and healthcare-associated methicillin-resistant Staphylococcus aureus in the Czech Republic 2017-2024 Authors: Jan Tkadlec, Adela Rozsypalkova, Syl…

## Sheet: S1_Isolate_data
Supplementary Table S1: Characteristics of 59 sequenced CC398 isolates																					ResFinder																									VFDB
																					Aminoglycosides				Beta-lactams					Chloramphenicol	Trimethoprim		Macrolides + Lincosamides + Streptogramin B		Lincosamides	Lincosamides + Pleuromutilin		Tetracyclines		Quinolones			Rifampicin	Chlorhexidine		Immune evasion
																																														Adenosine synthase A	Immunoglobulin-binding protein	Chemotaxis inhibitory protein	Staphylococcal complement inhibitor
	Isolate_ID	Biosample_Accession	Date_of_sampling (dd.mm.yyyy)	Study	spa-type	MLST	Associated_Condition	Reccurent_SSTI	Hospital_Unit	Gender	Age (years)	Healthcare_Contact	Travel_History/Foreign_Origin	Contact_with_Socially_Disadvantaged_Groups	Household_Contact	SCCmec_type	SCCmecFinder	Clade	Resistance	Multiplicity_of_Resistance	aac(6')-aph(2'')	ant(9)-Ia	aph(2'')-Ia	str	blaZ_138	blaZ_78	blaZ_79	mecA_6	mecA_8	cat(pC221)	dfrG	dfrK	erm(A)	erm(B)	lnu(B)	lsa(E)	vga(E)	tet(K)	tet(M)	grlA:p.S80Y	grlA:p.S80F	gyrA:p.S84L	rpoB: p.S464P	qacG	qacJ	adsA	sbi	chp	scn
20	M20	SAMN53336712	2017-09-04	Tkadlec et al 2021	t898	398	SSTI	yes	Ambulance	M	57.84	yes	no	no	no	Vc	SCCmec_type_Vc(5C2&5)	398_3	OXA, FOX, CLI, TET	3	.	99.62	.	.	.	100.00	.	.	100.00	.	100.00	.	.	.	100.00	100.00	.	100.00	100.00	.	.	.	.	.	.	100.00	99.54	.	.
30	M30	SAMN53336713	2017-07-09	Tkadlec et al 2021	t034	398	SSTI	yes	Ambulance	F	81.52	yes	no	no	no	Vc	SCCmec_type_Vc(5C2&5)	398_ND	OXA, FOX, ERY, CLI, TET	4	.	100.00	.	.	.	100.00	.	.	100.00	.	100.00	.	100.00	.	.	.	100.00	100.00	100.00	.	.	.	.	.	.	100.00	99.54	.	.
107	M107	SAMN53336714	2017-02-09	Tkadlec et al 2021	t011	398	RTI	no	IC	M	51.07	yes	no	no	no	IVa	SCCmec_type_IVa(2B)	398_2	OXA, FOX, TET, GEN	3	100.00	.	.	.	100.00	.	.	100.00	.	.	.	100.00	.	.	.	.	.	.	100.00	.	.	.	.	.	.	100.00	99.54	.	.
117	M117	SAMN53336715	2017-09-25	Tkadlec et al 2021	t011	398	SSTI	no	Ambulance	M	90.35	yes	no	no	no	Vc	SCCmec_type_Vc(5C2&5)	398_1	OXA, FOX, CLI, TET	3	.	99.62	.	100.00	100.00	.	.	.	100.00	.	.	.	.	.	100.00	100.00	.	.	100.00	.	.	.	.	.	.	100.00	99.54	.	.
120	M120	SAMN53336716	2017-10-03	Tkadlec et al 2021	t034	398	SSTI	yes	Ambulance	M	61.08	yes	no	no	no	Vc	SCCmec_type_Vc(5C2&5)	398_3	OXA, FOX, CLI, TET	3	.	99.62	.	.	.	100.00	.	.	100.00	.	100.00	.	.	.	100.00	100.00	.	100.00	100.00	.	.	.	.	.	.	100.00	99.54	.	.
269	M269	SAMN53336717	2017-09-26	Tkadlec et al 2021	t034	1232	SSTI	no	Ambulance	M	41.50	no	yes	no	no	V	SCCmec_type_V(5C2)	1232_1	OXA, FOX, ERY, CLI, TET	4	.	100.00	.	.	.	.	100.00	.	100.00	.	.	.	99.86	.	.	.	.	100.00	.	.	.	.	.	.	.	100.00	99.54	100.00	100.00
291	M291	SAMN53336718	2017-10-17	Tkadlec et al 2021	t011	398	Colonisation	no	Ambulance	M	62.21	yes	no	no	no	Vc	SCCmec_type_Vc(5C2&5)	398_1	OXA, FOX, TET	2	.	.	.	100.00	100.00	.	.	.	100.00	.	.	.	.	.	.	.	.	100.00	100.00	.	.	.	.	100.00	.	100.00	99.54	.	.
294	M294	SAMN53336719	2017-10-19	Tkadlec et al 2021	t034	398	SSTI	no	Ambulance	M	3.18	no	no	no	yes	Vc	SCCmec_type_Vc(5C2&5)	398_3	OXA, FOX, CLI, TET	3	.	99.62	.	.	.	100.00	.	.	100.00	.	100.00	.	.	.	100.00	100.00	.	100.00	99.95	.	.	.	.	.	.	100.00	99.54	.	.
295	M295	SAMN53336720	2017-10-25	Tkadlec et al 2021	t034	398	Colonisation	no	Ambulance	F	29.34	no	no	no	yes	Vc	SCCmec_type_Vc(5C2&5)	398_3	OXA, FOX, CLI, TET	3	.	99.62	.	.	.	100.00	.	.	100.00	.	100.00	.	.	.	100.00	100.00	.	100.00	100.00	.	.	.	.	.	.	100.00	99.54	.	.
370	M370	SAMN53336721	2017-09-14	Tkadlec et al 2021	t011	398	Colonisation	no	Ambulance	M	31.13	yes	no	no	no	IVa	SCCmec_type_IVa(2B)	398_2	OXA, FOX, TET, GEN	3	100.00	.	.	.	100.00	.	.	100.00	.	.	.	100.00	.	.	.	.	.	.	100.00	.	.	.	.	.	.	100.00	99.54	.	.
428	M428	SAMN53336722	2017-11-21	Tkadlec et al 2021	t034	398	Colonisation	no	Ambulance	F	21.07	yes	no	no	no	Vc	SCCmec_type_Vc(5C2&5)	398_ND	OXA, FOX, ERY, CLI, TET	4	.	100.00	.	100.00	.	100.00	.	.	100.00	.	100.00	.	100.00	.	.	.	100.00	100.00	100.00	.	.	.	.	.	.	100.00	99.54	.	.
484	M484	SAMN53336723	2018-01-25	Current study	t034	398	Colonisation	no	Standard	M	75.82	yes	no	no	no	Vc	SCCmec_type_Vc(5C2&5)	398_3	OXA, FOX, CLI, TET	3	.	99.62	.	.	.	100.00	.	.	100.00	.	100.00	.	.	.	100.00	100.00	.	100.00	100.00	.	.	.	.	.	.	100.00	99.54	.	.
502	M502	SAMN53336724	2018-03-06	Current study	t034	1232	SSTI	yes	Ambulance	F	14.25	no	no	no	no	V	SCCmec_type_V(5C2)	1232_2	OXA, FOX, ERY, CLI, TET	4	.	100.00	.	.	.	.	100.00	.	100.00	.	.	.	99.86	.	.	.	.	100.00	.	.	.	.	.	.	.	100.00	99.54	100.00	100.00
543	M543	SAMN53336725	2018-05-11	Current study	t011	398	SSTI	no	Ambulance	F	67.41	yes	no	no	no	Vc	SCCmec_type_Vc(5C2&5)	398_1	OXA, FOX, ERY, CLI, TET	4	.	99.62	.	.	100.00	.	.	.	100.00	.	100.00	.	.	100.00	100.00	100.00	.	100.00	100.00	.	.	.	.	.	.	100.00	99.54	.	.
545	M545	SAMN53336726	2018-05-11	Current study	t011	398	SSTI	no	Ambulance	M	62.35	yes	no	no	no	Vc	SCCmec_type_Vc(5C2&5)	398_1	OXA, FOX, ERY, CLI, TET	4	.	99.62	.	.	100.00	.	.	.	100.00	.	100.00	.	.	100.00	100.00	100.00	.	100.00	100.00	.	.	.	.	.	.	100.00	99.54	.	.
701	M701	SAMN53336727	2019-03-14	Current study	t034	398	Colonisation	no	Standard	M	9.90	yes	yes	no	no	Vc	SCCmec_type_Vc(5C2&5)	398_3	OXA, FOX, CLI, TET, OFL	4	.	99.62	.	100.00	.	100.00	.	.	100.00	.	100.00	.	.	.	100.00	100.00	.	.	100.00	100.00	.	100.00	.	.	.	100.00	99.54	.	.
718	M718	SAMN53336728	2019-04-08	Current study	t034	398	SSTI	no	Standard	M	72.05	yes	no	no	no	Vc	SCCmec_type_Vc(5C2&5)	398_3	OXA, FOX, CLI, TET	3	.	99.62	.	.	.	100.00	.	.	100.00	.	100.00	.	.	.	100.00	100.00	.	100.00	100.00	.	.	.	.	100.00	.	100.00	99.54	.	.
766	M766	SAMN53336729	2019-07-22	Current study	t034	1232	SSTI	yes	Emergency	M	20.20	no	yes	no	yes	V	SCCmec_type_V(5C2)	1232_2	OXA, FOX, ERY, CLI, TET	4	.	100.00	.	.	.	.	100.00	.	100.00	.	.	.	99.86	.	.	.	.	100.00	.	.	.	.	.	.	.	100.00	99.54	100.00	100.00
800	M800	SAMN53336730	2019-09-09	Current study	t034	1232	SSTI	no	Standard	M	13.37	no	yes	no	no	V	SCCmec_type_V(5C2)	1232_1	OXA, FOX, ERY, CLI, TET	4	.	100.00	.	.	.	.	100.00	.	100.00	.	.	.	99.86	.	.	.	.	100.00	.	.	.	.	.	.	.	100.00	99.54	100.00	100.00
826	M826	SAMN53336731	2019-11-02	Current study	t034	1232	SSTI	no	Standard	F	46.15	yes	yes	no	no	V	SCCmec_type_V(5C2)	1232_1	OXA, FOX, ERY, CLI, TET	4	.	100.00	.	.	.	.	100.00	.	100.00	.	.	.	99.86	.	.	.	.	100.00	.	.	.	.	.	.	.	100.00	99.54	100.00	100.00
850	M850	SAMN53336732	2019-12-10	Current study	t034	1232	Colonisation	yes	Ambulance	M	37.36	no	no	no	yes	V	SCCmec_type_V(5C2)	1232_2	OXA, FOX, ERY, CLI, TET	4	.	100.00	.	.	.	.	100.00	.	100.00	.	.	.	99.86	.	.	.	.	100.00	.	.	.	.	.	.	.	100.00	99.54	100.00	100.00
1458	M1458	SAMN53336733	2021-03-08	Current study	t011	398	SSTI	no	Standard	M	0.11	yes	no	no	no	IVa	SCCmec_type_IVa(2B)	398_2	OXA, FOX, TET, OFL, GEN	4	100.00	.	.	100.00	100.00	.	.	100.00	.	.	.	100.00	.	.	.	.	.	.	100.00	.	100.00	100.00	.	.	.	100.00	99.54	.	100.00
1495	M1495	SAMN53336734	2021-08-20	Current study	t034	398	Colonisation	no	Ambulance	M	23.45	yes	no	no	no	Vc	SCCmec_type_Vc(5C2&5)	398_3	OXA, FOX, CLI, TET	3	.	99.62	.	.	.	100.00	.	.	100.00	.	100.00	.	.	.	100.00	100.00	.	100.00	100.00	.	.	.	.	.	.	100.00	99.54	.	.
1506	M1506 (A)	SAMN53336735	2021-09-13	Current study	t011	398	Colonisation	no	Standard	M	13.70	yes	no	no	no	IVa	SCCmec_type_IVa(2B)	398_2	OXA, FOX, TET, OFL, GEN	4	100.00	.	.	.	100.00	.	.	100.00	.	.	.	100.00	.	.	.	.	.	.	100.00	.	100.00	100.00	.	.	.	100.00	99.54	.	100.00
1545	M1545	SAMN53336736	2022-01-31	Current study	t034	1232	SSTI	no	Standard	F	42.65	yes	no	yes	no	V	SCCmec_type_V(5C2)	1232_ND	OXA, FOX, ERY, CLI	3	.	100.00	.	.	.	.	100.00	.	100.00	.	.	.	99.86	.	.	.	.	.	.	.	.	.	.	.	.	100.00	99.54	100.00	100.00
1554	M1554 (B)	SAMN53336737	2022-02-24	Current study	t011	398	Colonisation	no	Ambulance	M	46.73	yes	no	no	no	IVa	SCCmec_type_IVa(2B)	398_2	OXA, FOX, TET, OFL, GEN	4	100.00	.	.	.	100.00	.	.	100.00	.	.	.	100.00	.	.	.	.	.	.	100.00	.	100.00	100.00	.	.	.	100.00	99.54	.	.
1556	M1556	SAMN53336738	2022-03-01	Current study	t034	398	colonisation	no	Standard	M	62.65	yes	no	no	no	Vc	SCCmec_type_Vc(5C2&5)	398_3	OXA, FOX, CLI, TET	3	.	99.62	.	.	.	100.00	.	.	100.00	.	100.00	.	.	.	100.00	100.00	.	100.00	100.00	.	.	.	.	.	.	100.00	99.54	.	.
1558	M1558	SAMN53336739	2022-03-04	Current study	t034	398	RTI	no	IC	M	56.28	yes	no	no	no	Vc	SCCmec_type_Vc(5C2&5)	398_3	OXA, FOX, CLI, TET	3	.	99.62	.	100.00	.	100.00	.	.	100.00	.	100.00	.	.	.	100.00	100.00	.	100.00	100.00	.	.	.	.	.	.	100.00	99.54	.	.
1588	M1588	SAMN53336740	2022-04-21	Current study	t034	1232	SSTI	yes	Emergency	M	37.25	no	no	yes	no	V	SCCmec_type_V(5C2)	1232_1	OXA, FOX, ERY, CLI, TET	4	.	100.00	.	.	.	.	100.00	.	100.00	.	.	.	99.86	.	.	.	.	100.00	.	.	.	.	.	.	.	100.00	99.54	100.00	100.00
1589	M1589	SAMN53336741	2022-04-16	Current study	t011	398	Colonisation	no	IC	F	52.20	yes	no	no	no	Vc	SCCmec_type_Vc(5C2&5)	398_1	OXA, FOX, CLI, TET	3	.	99.62	.	.	100.00	.	.	.	100.00	.	.	.	.	.	100.00	100.00	.	100.00	100.00	.	.	.	.	.	.	100.00	99.54	.	.
1624	M1624	SAMN53336742	2022-09-01	Current study	t034	1232	SSTI	yes	Ambulance	M	14.20	no	no	no	no	V	SCCmec_type_V(5C2)	1232_2	OXA, FOX, ERY, CLI, TET	4	.	100.00	.	.	.	.	100.00	.	100.00	.	.	.	99.86	.	.	.	.	100.00	.	.	.	.	.	.	.	100.00	99.54	100.00	100.00
1625	M1625 (C)	SAMN53336743	2022-09-07	Current study	t011	398	Colonisation	no	Ambulance	F	27.86	yes	no	no	no	IVa	SCCmec_type_IVa(2B)	398_2	OXA, FOX, TET, OFL, GEN	4	100.00	.	.	100	99.77	.	.	100.00	.	.	.	100.00	.	.	.	.	.	.	100.00	.	100.00	100.00	.	.	.	100.00	99.54	.	100.00
1635	M1635	SAMN53336744	2022-09-16	Current study	t034	1232	RTI	no	Standard	M	0.10	no	yes	no	yes	MSSA	MSSA	1232_ND	ERY, CLI	2	.	100.00	.	.	.	.	100.00	.	.	.	.	.	99.86	.	.	.	.	.	.	.	.	.	.	.	.	100.00	99.54	100.00	100.00
1641	M1641	SAMN53336745	2022-09-21	Current study	t034	1232	SSTI	yes	Standard	F	45.10	no	yes	no	yes	MSSA	MSSA	1232_ND	ERY, CLI	2	.	100.00	.	.	.	.	100.00	.	.	.	.	.	99.86	.	.	.	.	.	.	.	.	.	.	.	.	100.00	99.54	100.00	100.00
1680	M1680	SAMN53336746	2022-12-06	Current study	t034	1232	SSTI	yes	Ambulance	M	25.91	no	no	no	no	V	SCCmec_type_V(5C2)	1232_2	OXA, FOX, ERY, CLI, TET	4	.	100.00	.	.	.	.	100.00	.	100.00	.	.	.	99.86	.	.	.	.	100.00	.	.	.	.	.	.	.	100.00	99.54	100.00	100.00
1716	M1716	SAMN53336747	2022-12-22	Current study	t011	398	SSTI	unk	Standard	F	45.26	yes	no	no	no	IVa	SCCmec_type_IVa(2B)	398_2	OXA, FOX, TET, OFL, GEN	4	100.00	.	.	100.00	100.00	.	.	100.00	.	.	.	100.00	.	.	.	.	.	.	100.00	.	100.00	100.00	.	.	.	100.00	99.54	.	100.00
1727	M1727	SAMN53336748	2023-01-29	Current study	t034	1232	Colonisation	no	IC	M	7.26	yes	no	yes	no	V	SCCmec_type_V(5C2)	1232_ND	OXA, FOX, ERY, CLI	3	.	100.00	.	.	.	.	100.00	.	100.00	.	.	.	99.86	.	.	.	.	.	.	.	.	.	.	.	.	100.00	99.54	100.00	100.00
1738	M1738	SAMN53336749	2023-02-01	Current study	t034	1232	Colonisation	yes	Ambulance	M	17.65	no	yes	no	no	V	SCCmec_type_V(5C2)	1232_2	OXA, FOX, ERY, CLI, TET	4	.	100.00	.	.	.	.	100.00	.	100.00	.	.	.	99.86	.	.	.	.	100.00	.	.	.	.	.	.	.	100.00	99.54	100.00	100.00
1742	M1742	SAMN53336750	2023-02-17	Current study	t034	1232	SSTI	no	Ambulance	M	31.50	no	yes	no	no	V	SCCmec_type_V(5C2)	1232_2	OXA, FOX, ERY, CLI, TET	4	.	100.00	.	.	.	.	100.00	.	100.00	.	.	.	99.86	.	.	.	.	100.00	.	.	.	.	.	.	.	100.00	99.54	100.00	100.00
1749	M1749 (C)	SAMN53336751	2023-02-21	Current study	t011	398	Colonisation	no	Standard	F	28.30	yes	no	no	no	IVa	SCCmec_type_IVa(2B)	398_2	OXA, FOX, TET, OFL, GEN	4	100.00	.	.	100.00	99.77	.	.	100.00	.	.	.	100.00	.	.	.	.	.	.	100.00	.	100.00	100.00	.	.	.	100.00	99.54	.	100.00
1760	M1760	SAMN53336752	2023-03-02	Current study	t011	398	UTI	no	Standard	M	69.98	yes	no	no	no	IVa	SCCmec_type_IVa(2B)	398_2	OXA, FOX, TET, OFL, GEN	4	100.00	.	.	100.00	100.00	.	.	100.00	.	.	.	100.00	.	.	.	.	.	.	100.00	.	100.00	100.00	.	.	.	100.00	99.54	.	100.00
1774	M1774	SAMN53336753	2023-03-22	Current study	t034	398	SSTI	no	Ambulance	F	66.06	no	yes	no	no	Vc	SCCmec_type_Vc(5C2&5)	398_3	OXA, FOX, CLI, TET	3	.	99.62	.	.	.	100.00	.	.	100.00	.	100.00	.	.	.	100.00	100.00	.	100.00	100.00	.	.	.	.	.	.	100.00	99.54	.	.
1791	M1791	SAMN53336754	2023-04-26	Current study	t011	398	colonisation	no	Ambulance	F	46.04	yes	no	no	no	Vc	SCCmec_type_Vc(5C2&5)	398_3	OXA, FOX, CLI, TET, RIF	4	.	99.62	.	.	.	99.89	.	.	100.00	.	100.00	.	.	.	100.00	100.00	.	.	100.00	.	.	.	100.00	.	100.00	100.00	99.54	.	.
1808	M1808 (A)	SAMN53336755	2023-05-06	Current study	t011	398	UTI	no	Standard	M	15.36	yes	no	no	no	IVa	SCCmec_type_IVa(2B)	398_2	OXA, FOX, TET, OFL, GEN	4	100.00	.	.	.	100.00	.	.	100.00	.	.	.	100.00	.	.	.	.	.	.	100.00	.	100.00	100.00	.	.	.	100.00	99.54	.	100.00
1814	M1814	SAMN53336756	2023-06-21	Current study	t034	1232	SSTI	unk	Ambulance	F	28.32	no	yes	no	no	V	SCCmec_type_V(5C2)	1232_2	OXA, FOX, ERY, CLI, TET	4	.	100.00	.	.	.	.	100.00	.	100.00	.	.	.	99.86	.	.	.	.	100.00	.	.	.	.	.	.	.	100.00	99.54	100.00	100.00
1857	M1857	SAMN53336757	2023-10-05	Current study	t034	1232	SSTI	no	Standard	M	8.95	yes	no	no	no	V	SCCmec_type_V(5C2)	1232_1	OXA, FOX, ERY, CLI	3	.	100.00	.	.	.	.	.	.	100.00	.	.	.	99.86	.	.	.	.	.	.	.	.	.	.	.	.	100.00	99.54	100.00	100.00
1865	M1865	SAMN53336758	2023-10-19	Current study	t011	398	Colonisation	no	Ambulance	F	39.14	yes	yes	no	no	Vc	SCCmec_type_Vc(5C2&5)	398_1	OXA, FOX, ERY, CLI, TET	4	.	99.62	.	.	.	.	.	.	100.00	.	.	.	.	100.00	100.00	100.00	.	100.00	100.00	.	.	.	.	.	.	100.00	99.54	.	.
1867	M1867	SAMN53336759	2023-10-23	Current study	t034	1232	SSTI	yes	Ambulance	M	42.83	no	no	no	yes	V	SCCmec_type_V(5C2)	1232_1	OXA, FOX, ERY, CLI, TET	4	.	100.00	.	.	.	.	100.00	.	100.00	.	.	.	99.86	.	.	.	.	100.00	.	.	.	.	.	.	.	100.00	99.54	100.00	100.00
1920	M1920	SAMN53336760	2023-12-15	Current study	t034	1232	SSTI	no	Standard	M	1.00	no	yes	no	no	V	SCCmec_type_V(5C2)	1232_1	OXA, FOX, ERY, CLI, TET	4	.	100.00	.	.	.	.	100.00	.	100.00	.	.	.	99.86	.	.	.	.	100.00	.	.	.	.	.	.	.	88.36	99.54	100.00	100.00
1929	M1929	SAMN53336761	2024-01-07	Current study	t034	1232	BJI	no	Standard	F	31.90	no	no	yes	no	V	SCCmec_type_V(5C2)	1232_ND	OXA, FOX, ERY, CLI	3	.	100.00	.	.	.	.	100.00	.	100.00	.	.	.	99.86	.	.	.	.	.	.	.	.	.	.	.	.	100.00	99.54	100.00	100.00
2029	M2029	SAMN53336762	2024-03-06	Current study	t034	1232	colonisation	no	Standard	F	32.57	no	yes	no	no	V	SCCmec_type_V(5C2)	1232_1	OXA, FOX, ERY, CLI, TET	4	.	100.00	.	.	.	.	.	.	100.00	.	.	.	99.86	.	.	.	.	100.00	.	.	.	.	.	.	.	100.00	99.54	100.00	100.00
2031	M2031 (B)	SAMN53336763	2024-03-13	Current study	t011	398	Colonisation	no	Standard	M	48.78	yes	no	no	no	IVa	SCCmec_type_IVa(2B)	398_2	OXA, FOX, TET, OFL, GEN	4	100.00	.	.	.	100.00	.	.	100.00	.	.	.	100.00	.	.	.	.	.	.	100.00	.	100.00	100.00	.	.	.	100.00	99.54	.	.
2087	M2087	SAMN53336764	2024-04-17	Current study	t034	1232	SSTI	yes	Ambulance	F	51.31	yes	no	no	no	V	SCCmec_type_V(5C2)	1232_1	OXA, FOX, ERY, CLI, TET	4	.	100.00	.	.	.	.	100.00	.	100.00	.	.	.	99.86	.	.	.	.	100.00	.	.	.	.	.	.	.	100.00	99.54	100.00	100.00
2088	M2088	SAMN53336765	2024-04-15	Current study	t034	1232	SSTI	yes	Emergency	M	42.07	no	no	yes	no	V	SCCmec_type_V(5C2)	1232_1	OXA, FOX, ERY, CLI, TET	4	.	100.00	.	.	.	.	100.00	.	100.00	.	.	.	99.86	.	.	.	.	100.00	.	.	.	.	.	.	.	100.00	99.54	100.00	100.00
2105	M2105	SAMN53336766	2024-05-20	Current study	t034	1232	SSTI	yes	Ambulance	M	40.05	no	no	no	yes	V	SCCmec_type_V(5C2)	1232_1	OXA, FOX, ERY, CLI, TET, GEN	5	.	100.00	100.00	.	.	.	100.00	.	100.00	100.00	.	.	99.86	100.00	.	.	.	100.00	.	.	.	.	.	.	.	100.00	99.54	100.00	100.00
2112	M2112	SAMN53336767	2024-05-28	Current study	t034	398	SSTI	no	IC	M	69.53	yes	no	no	no	Vc	SCCmec_type_Vc(5C2&5)	398_3	OXA, FOX, CLI, TET, OFL	4	.	99.62	.	.	.	100.00	.	.	100.00	.	100.00	.	.	.	100.00	100.00	.	100.00	100.00	.	100.00	100.00	.	.	.	100.00	99.54	.	.
2118	M2118	SAMN53336768	2024-06-04	Current study	t034	1232	SSTI	no	Ambulance	M	55.00	no	no	yes	no	V	SCCmec_type_V(5C2)	1232_2	OXA, FOX, ERY, CLI	3	.	98.21	.	.	.	.	100.00	.	100.00	.	.	.	99.86	.	.	.	.	.	.	.	.	.	.	.	.	100.00	99.54	100.00	100.00
2124	M2124	SAMN53336769	2024-06-21	Current study	t034	1232	Colonisation	no	Ambulance	M	5.05	yes	no	no	yes	V	SCCmec_type_V(5C2)	1232_1	OXA, FOX, ERY, CLI, TET, GEN	5	.	100.00	100.00	.	.	.	100.00	.	100.00	100.00	.	.	99.86	100.00	.	.	.	100.00	.	.	.	.	.	.	.	100.00	99.54	100.00	100.00
2125	M2125	SAMN53336770	2024-06-23	Current study	t034	1232	BSI	yes	IC	F	75.64	yes	no	no	no	V	SCCmec_type_V(5C2)	1232_2	OXA, FOX, ERY, CLI, TET	4	.	100.00	.	.	.	.	100.00	.	100.00	.	.	.	99.86	.	.	.	.	100.00	.	.	.	.	.	.	.	100.00	99.54	100.00	100.00
Legend
Isolates sharing the same letter suffix in parentheses (A, B, C) were obtained from the same patient at different time points and represent instances of persistent carriage.
spa types were determined by conventional PCR-based spa typing according to Harmsen et al. 2003, J Clin Microbiol 41:5442–5448
Numerical values for ResFinder and VirulenceFinder indicate sequence identity (%) to the target sequence, whereas for MobileElementFinder, only presence or absence is indicated (YES/NO).
Associated condition: BJI, bone and joint infection; BSI, bloodstream infection; RTI, respiratory tract infection; UTI, urinary tract infection; SSTI, skin and soft tissue infection
Gender: M, male; F, female
Resistance: Antimicrobials tested - CLI, clindamycin; CPT, ceftaroline; ERY, erythromycin; FOX, cefoxitin; GEN, gentamicin; LIN, linezolid; OFL, ofloxacin; OXA, oxacillin; RIF, rifampicin (rifampin); TET, tetracycline; TIG, tigecycline; TMP-SXT, trimethoprim-sulfamethoxazole.
MobileElementFinder: orange denotes hits identified under less stringent search conditions, including MGEs that span contig boundaries, elements with a single conserved end (irrespective of truncation), or inferred transposons.
[truncated: 75 more columns]

## Sheet: S2_Software_configuration
Supplementary Table S2: Configuration of bioinformatic tools
		Deviations from default settings
SPAdes	v3.15.5	default
Flye	v2.9.5	default
Medaka	v1.9.1	default
Polypolish	v0.5.0	default
Bakta	v1.9.4	Bakta database: v5.1; AMRFinderPlus database: v3.12; Specify genus name: Staphylococcus; Specify species name: Staphylococcus aureus
ResFinder	v4.6.0	species: Staphylococcus aureus; Disinfectant: run disinfectant
VirulenceFinder	v2.0.5	Species: S. aureus
VFDB	ver. 2024-10-29	default
PlasmidFinder	v2.0.1	Database: Gram positive
MobileElementFinder	v1.0.3	default
MLST	v1.0.0	default
PHASTEST	v3.0	Deep annotation mode
Roary	v3.13.0	default
Gubbins	v3.2.1	default

## Sheet: S3_wgMLST_Distance_Matrix_Fig1
Supplementary Table S3: Distance matrix (pairwise allelic variation) based on wgMLST profiles of 59 sequenced CC398 isolates
The similarity matrix was exported with a default maximum reporting threshold of 200 allelic differences. This setting was maintained as values below this threshold are paramount for the interpretation of epidemiological links and identifying closely related isolates. However, the Minimum Spanning Tree was calculated using the full allelic profiles (3,897 loci) without any distance constraints to…
	M1929	M1727	M1545	M1641	M1635	M269	M2029	M2087	M826	M800	M2124	M2105	M1588	M1867	M2088	M1920	M1857	M30	M428	M370	M107	M2031	M1554	M1716	M1506	M1808	M1760	M1749	M1625	M1458	M850	M766	M1680	M1738	M1742	M502	M2125	M1624	M1814	M2118	M1774	M1791	M1495	M718	M1556	M484	M1558	M120	M701
M1929	0.00
M1727	12.23	0.00
M1545	30.04	32.23	0.00
M1641	161.43	162.37	160.10	0.00
M1635	158.02	158.96	156.69	3.28	0.00
M269	148.69	149.63	149.57	161.09	157.69	0.00
M2029	164.64	165.57	164.37	182.85	179.35	55.97	0.00
M2087	168.25	169.18	169.11	185.51	183.20	97.46	117.19	0.00
M826	151.42	152.43	151.24	165.73	162.33	83.81	102.07	108.57	0.00
M800	159.70	160.63	160.57	176.99	173.60	98.44	118.04	110.57	85.75	0.00
M2124	163.83	163.63	164.71	180.07	176.64	95.32	113.95	128.72	95.32	94.10	0.00
M2105	167.05	166.85	167.91	182.16	178.73	97.46	114.95	130.79	97.46	97.31	5.53	0.00
M1588	156.95	157.89	157.83	184.73	181.35	90.32	109.83	116.24	87.88	94.39	99.75	101.89	0.00
M1867	158.07	159.01	158.95	183.55	182.38	91.42	110.96	116.24	88.94	95.49	100.86	102.99	3.25	0.00
M2088	160.33	161.27	161.21	187.02	184.73	94.73	113.23	118.45	92.31	98.79	104.23	106.36	7.61	5.43	0.00
M1920	177.34	178.27	177.06	192.14	188.71	103.03	121.79	134.21	118.50	117.30	135.43	137.54	121.87	122.93	126.35	0.00
M1857	186.90	187.81	188.86	198.61	195.19	105.78	127.33	139.36	125.09	134.33	130.55	133.73	127.36	128.42	129.63	138.25	0.00
M30	200.00	200.00	200.00	200.00	200.00	200.00	200.00	200.00	200.00	200.00	200.00	200.00	200.00	200.00	200.00	200.00	200.00	0.00
M428	200.00	200.00	200.00	200.00	200.00	200.00	200.00	200.00	200.00	200.00	200.00	200.00	200.00	200.00	200.00	200.00	200.00	161.05	0.00
M370	200.00	200.00	200.00	200.00	200.00	200.00	200.00	200.00	200.00	200.00	200.00	200.00	200.00	200.00	200.00	200.00	200.00	200.00	200.00	0.00
M107	200.00	200.00	200.00	200.00	200.00	200.00	200.00	200.00	200.00	200.00	200.00	200.00	200.00	200.00	200.00	200.00	200.00	200.00	200.00	73.60	0.00
M2031	200.00	200.00	200.00	200.00	200.00	200.00	200.00	200.00	200.00	200.00	200.00	200.00	200.00	200.00	200.00	200.00	200.00	200.00	200.00	149.40	149.40	0.00
M1554	200.00	200.00	200.00	200.00	200.00	200.00	200.00	200.00	200.00	200.00	200.00	200.00	200.00	200.00	200.00	200.00	200.00	200.00	200.00	149.52	149.52	10.15	0.00
M1716	200.00	200.00	200.00	200.00	200.00	200.00	200.00	200.00	200.00	200.00	200.00	200.00	200.00	200.00	200.00	200.00	200.00	200.00	200.00	129.97	157.77	60.86	60.96	0.00
M1506	200.00	200.00	200.00	200.00	200.00	200.00	200.00	200.00	200.00	200.00	200.00	200.00	200.00	200.00	200.00	200.00	200.00	200.00	200.00	131.79	149.88	63.03	63.08	56.73	0.00
M1808	200.00	200.00	200.00	200.00	200.00	200.00	200.00	200.00	200.00	200.00	200.00	200.00	200.00	200.00	200.00	200.00	200.00	200.00	200.00	135.28	154.48	63.01	63.08	57.81	6.62	0.00
M1760	200.00	200.00	200.00	200.00	200.00	200.00	200.00	200.00	200.00	200.00	200.00	200.00	200.00	200.00	200.00	200.00	200.00	200.00	200.00	129.45	148.69	58.42	58.47	55.79	33.23	33.25	0.00
M1749	200.00	200.00	200.00	200.00	200.00	200.00	200.00	200.00	200.00	200.00	200.00	200.00	200.00	200.00	200.00	200.00	200.00	200.00	200.00	129.39	147.61	57.23	58.45	36.81	31.05	31.02	28.81	0.00
M1625	200.00	200.00	200.00	200.00	200.00	200.00	200.00	200.00	200.00	200.00	200.00	200.00	200.00	200.00	200.00	200.00	200.00	200.00	200.00	129.09	149.70	61.11	62.29	39.31	32.35	35.71	33.46	6.69	0.00
M1458	200.00	200.00	200.00	200.00	200.00	200.00	200.00	200.00	200.00	200.00	200.00	200.00	200.00	200.00	200.00	200.00	200.00	200.00	200.00	129.50	149.88	60.74	60.74	63.47	40.91	42.02	38.82	38.83	41.31	0.00
M850	152.17	153.10	151.93	174.49	172.20	158.12	179.46	175.12	155.25	165.55	165.21	167.29	163.93	164.96	168.39	176.09	191.07	200.00	200.00	200.00	200.00	200.00	200.00	200.00	200.00	200.00	200.00	200.00	200.00	200.00	0.00
M766	148.75	149.69	149.63	172.27	169.98	155.86	177.13	172.83	153.04	163.29	162.93	165.08	161.73	162.76	166.13	173.87	188.86	200.00	200.00	200.00	200.00	200.00	200.00	200.00	200.00	200.00	200.00	200.00	200.00	200.00	4.35	0.00
M1680	139.89	140.85	139.66	157.57	157.51	131.89	150.42	167.43	139.71	139.49	156.52	158.62	145.14	144.03	148.46	173.11	167.43	200.00	200.00	200.00	200.00	200.00	200.00	200.00	200.00	200.00	200.00	200.00	200.00	200.00	83.13	80.88	0.00
M1738	157.70	158.65	156.38	169.40	167.10	148.23	162.69	182.73	155.85	155.73	175.05	177.13	162.55	163.59	167.03	189.38	183.59	200.00	200.00	200.00	200.00	200.00	200.00	200.00	200.00	200.00	200.00	200.00	200.00	200.00	103.90	101.69	97.49	0.00
M1742	157.64	158.58	156.31	169.33	167.04	148.17	162.63	182.67	155.79	155.67	174.98	177.06	162.48	163.53	166.97	189.31	183.53	200.00	200.00	200.00	200.00	200.00	200.00	200.00	200.00	200.00	200.00	200.00	200.00	200.00	103.86	101.65	97.46	4.41	0.00
M502	133.19	133.04	134.05	158.99	157.82	146.15	164.85	160.71	144.35	151.41	153.13	155.23	152.92	152.87	155.19	170.62	181.27	200.00	200.00	200.00	200.00	200.00	200.00	200.00	200.00	200.00	200.00	200.00	200.00	200.00	91.59	88.33	79.83	95.13	95.09	0.00
M2125	137.67	137.51	138.57	164.61	162.33	151.59	170.43	168.40	151.01	159.03	156.40	158.55	159.53	160.63	163.93	177.33	189.09	200.00	200.00	200.00	200.00	200.00	200.00	200.00	200.00	200.00	200.00	200.00	200.00	200.00	94.91	91.56	84.23	97.38	97.35	76.36	0.00
M1624	149.93	150.87	150.81	180.12	177.82	161.47	182.85	180.59	160.87	171.09	168.60	170.62	171.56	172.66	174.93	189.45	198.96	200.00	200.00	200.00	200.00	200.00	200.00	200.00	200.00	200.00	200.00	200.00	200.00	200.00	106.86	103.59	98.64	110.62	111.68	91.59	94.87	0.00
M1814	181.07	181.97	180.78	190.71	188.42	170.83	185.71	188.27	174.79	186.68	179.55	181.55	180.29	181.32	183.66	196.03	195.15	200.00	200.00	200.00	200.00	200.00	200.00	200.00	200.00	200.00	200.00	200.00	200.00	200.00	128.17	125.98	103.07	117.12	117.07	117.31	122.84	133.75	0.00
M2118	183.94	185.99	185.91	200.00	200.00	178.45	198.21	200.00	186.06	181.41	200.00	200.00	192.70	192.63	193.89	200.00	200.00	200.00	200.00	200.00	200.00	200.00	200.00	200.00	200.00	200.00	200.00	200.00	200.00	200.00	135.11	132.90	125.34	143.86	143.81	127.41	130.73	144.03	151.61	0.00
M1774	200.00	200.00	200.00	200.00	200.00	200.00	200.00	200.00	200.00	200.00	200.00	200.00	200.00	200.00	200.00	200.00	200.00	200.00	200.00	200.00	200.00	200.00	200.00	200.00	200.00	200.00	200.00	200.00	200.00	200.00	200.00	200.00	200.00	200.00	200.00	200.00	200.00	200.00	200.00	200.00	0.00
M1791	200.00	200.00	200.00	200.00	200.00	200.00	200.00	200.00	200.00	200.00	200.00	200.00	200.00	200.00	200.00	200.00	200.00	200.00	200.00	200.00	200.00	200.00	200.00	200.00	200.00	200.00	200.00	200.00	200.00	200.00	200.00	200.00	200.00	200.00	200.00	200.00	200.00	200.00	200.00	200.00	131.53	0.00
M1495	200.00	200.00	200.00	200.00	200.00	200.00	200.00	200.00	200.00	200.00	200.00	200.00	200.00	200.00	200.00	200.00	200.00	200.00	200.00	200.00	200.00	200.00	200.00	200.00	200.00	200.00	200.00	200.00	200.00	200.00	200.00	200.00	200.00	200.00	200.00	200.00	200.00	200.00	200.00	200.00	122.34	104.63	0.00
M718	200.00	200.00	200.00	200.00	200.00	200.00	200.00	200.00	200.00	200.00	200.00	200.00	200.00	200.00	200.00	200.00	200.00	200.00	186.18	200.00	200.00	200.00	200.00	200.00	200.00	200.00	200.00	200.00	200.00	200.00	200.00	200.00	200.00	200.00	200.00	200.00	200.00	200.00	200.00	200.00	84.81	74.40	45.86	0.00
M1556	200.00	200.00	200.00	200.00	200.00	200.00	200.00	200.00	200.00	200.00	200.00	200.00	200.00	200.00	200.00	200.00	200.00	200.00	200.00	200.00	200.00	200.00	200.00	200.00	200.00	200.00	200.00	200.00	200.00	200.00	200.00	200.00	200.00	200.00	200.00	200.00	200.00	200.00	200.00	200.00	125.03	111.93	94.58	64.33	0.00
M484	200.00	200.00	200.00	200.00	200.00	200.00	200.00	200.00	200.00	200.00	200.00	200.00	200.00	200.00	200.00	200.00	200.00	200.00	200.00	200.00	200.00	200.00	200.00	200.00	200.00	200.00	200.00	200.00	200.00	200.00	200.00	200.00	200.00	200.00	200.00	200.00	200.00	200.00	200.00	200.00	96.99	128.36	100.41	60.71	94.61	0.00
M1558	200.00	200.00	200.00	200.00	200.00	200.00	200.00	200.00	200.00	200.00	200.00	200.00	200.00	200.00	200.00	200.00	200.00	200.00	200.00	200.00	200.00	200.00	200.00	200.00	200.00	200.00	200.00	200.00	200.00	200.00	200.00	200.00	200.00	200.00	200.00	200.00	200.00	200.00	200.00	200.00	125.66	126.08	101.01	60.76	93.03	82.15	0.00
M120	200.00	200.00	200.00	200.00	200.00	200.00	200.00	200.00	200.00	200.00	200.00	200.00	200.00	200.00	200.00	200.00	200.00	200.00	200.00	200.00	200.00	200.00	200.00	200.00	200.00	200.00	200.00	200.00	200.00	200.00	200.00	200.00	200.00	200.00	200.00	200.00	200.00	200.00	200.00	200.00	138.05	132.65	124.78	78.02	119.49	90.33	107.79	0.00
M701	200.00	200.00	200.00	200.00	200.00	200.00	200.00	200.00	200.00	200.00	200.00	200.00	200.00	200.00	200.00	200.00	200.00	200.00	200.00	200.00	200.00	200.00	200.00	200.00	200.00	200.00	200.00	200.00	200.00	200.00	200.00	200.00	200.00	200.00	200.00	200.00	200.00	200.00	200.00	200.00	109.35	109.95	93.68	53.97	105.67	77.72	94.25	71.07	0.00
M20	200.00	200.00	200.00	200.00	200.00	200.00	200.00	200.00	200.00	200.00	200.00	200.00	200.00	200.00	200.00	200.00	200.00	200.00	200.00	200.00	200.00	200.00	200.00	200.00	200.00	200.00	200.00	200.00	200.00	200.00	200.00	200.00	200.00	200.00	200.00	200.00	200.00	200.00	200.00	200.00	123.46	120.83	109.00	64.17	114.44	88.63	107.28	87.55	73.23
M2112	200.00	200.00	200.00	200.00	200.00	200.00	200.00	200.00	200.00	200.00	200.00	200.00	200.00	200.00	200.00	200.00	200.00	200.00	200.00	200.00	200.00	200.00	200.00	200.00	200.00	200.00	200.00	200.00	200.00	200.00	200.00	200.00	200.00	200.00	200.00	200.00	200.00	200.00	200.00	200.00	124.98	122.34	108.22	72.20	115.97	90.01	107.79	96.79	76.32
M294	200.00	200.00	200.00	200.00	200.00	200.00	200.00	200.00	200.00	200.00	200.00	200.00	200.00	200.00	200.00	200.00	200.00	200.00	200.00	200.00	200.00	200.00	200.00	200.00	200.00	200.00	200.00	200.00	200.00	200.00	200.00	200.00	200.00	200.00	200.00	200.00	200.00	200.00	200.00	200.00	124.59	129.69	110.04	63.08	117.53	99.69	107.20	89.69	94.84
M295	200.00	200.00	200.00	200.00	200.00	200.00	200.00	200.00	200.00	200.00	200.00	200.00	200.00	200.00	200.00	200.00	200.00	200.00	200.00	200.00	200.00	200.00	200.00	200.00	200.00	200.00	200.00	200.00	200.00	200.00	200.00	200.00	200.00	200.00	200.00	200.00	200.00	200.00	200.00	200.00	120.09	124.09	105.55	56.20	110.81	92.97	100.49	83.03	89.23
M543	200.00	200.00	200.00	200.00	200.00	200.00	200.00	200.00	200.00	200.00	200.00	200.00	200.00	200.00	200.00	200.00	200.00	200.00	200.00	148.32	176.43	180.27	180.41	187.57	180.61	182.95	180.53	177.20	176.06	180.61	200.00	200.00	200.00	200.00	200.00	200.00	200.00	200.00	200.00	200.00	200.00	200.00	200.00	200.00	200.00	200.00	200.00	200.00	200.00
M545	200.00	200.00	200.00	200.00	200.00	200.00	200.00	200.00	200.00	200.00	200.00	200.00	200.00	200.00	200.00	200.00	200.00	200.00	200.00	148.32	175.30	180.27	180.41	186.44	181.75	181.82	179.40	176.07	177.20	179.47	200.00	200.00	200.00	200.00	200.00	200.00	200.00	200.00	200.00	200.00	200.00	200.00	200.00	200.00	200.00	200.00	200.00	200.00	200.00
M1589	200.00	200.00	200.00	200.00	200.00	200.00	200.00	200.00	200.00	200.00	200.00	200.00	200.00	200.00	200.00	200.00	200.00	200.00	200.00	127.29	155.04	159.51	159.77	185.05	171.90	171.83	169.54	167.18	169.89	169.61	200.00	200.00	200.00	200.00	200.00	200.00	200.00	200.00	200.00	200.00	200.00	200.00	200.00	200.00	200.00	200.00	200.00	200.00	200.00
M117	200.00	200.00	200.00	200.00	200.00	200.00	200.00	200.00	200.00	200.00	200.00	200.00	200.00	200.00	200.00	200.00	200.00	200.00	200.00	136.00	162.43	164.88	165.01	192.35	181.48	181.48	177.99	174.56	174.55	179.13	200.00	200.00	200.00	200.00	200.00	200.00	200.00	200.00	200.00	200.00	200.00	200.00	200.00	200.00	200.00	200.00	200.00	200.00	200.00
M291	200.00	200.00	200.00	200.00	200.00	200.00	200.00	200.00	200.00	200.00	200.00	200.00	200.00	200.00	200.00	200.00	200.00	200.00	200.00	110.83	125.69	141.77	143.14	159.31	148.32	150.73	145.79	148.13	148.45	148.25	200.00	200.00	200.00	200.00	200.00	200.00	200.00	200.00	200.00	200.00	200.00	200.00	200.00	200.00	200.00	200.00	200.00	200.00	200.00
M1865	200.00	200.00	200.00	200.00	200.00	200.00	200.00	200.00	200.00	200.00	200.00	200.00	200.00	200.00	200.00	200.00	200.00	200.00	200.00	145.57	175.28	177.63	177.93	200.00	189.93	189.85	187.57	185.21	180.43	187.64	200.00	200.00	200.00	200.00	200.00	200.00	200.00	200.00	200.00	200.00	200.00	200.00	200.00	200.00	200.00	200.00	200.00	200.00	200.00
[truncated: 10 more columns]

## Sheet: S4_wgMLST_allelic_profiles_Fig1
Supplementary Table S4: wgMLST allelic profiles of 59 sequenced CC398 isolates
	SAUR00001	SAUR00002	SAUR00003	SAUR00004	SAUR00005	SAUR00006	SAUR00007	SAUR00008	SAUR00009	SAUR00010	SAUR00011	SAUR00012	SAUR00013	SAUR00014	SAUR00015	SAUR00016	SAUR00017	SAUR00018	SAUR00019	SAUR00020	SAUR00021	SAUR00022	SAUR00023	SAUR00024	SAUR00025	SAUR00026	SAUR00027	SAUR00028	SAUR00029	SAUR00030	SAUR00031	SAUR00032	SAUR00033	SAUR00034	SAUR00035	SAUR00036	SAUR00037	SAUR00038	SAUR00039	SAUR00040	SAUR00041	SAUR00042	SAUR00043	SAUR00044	SAUR00045	SAUR00046	SAUR00047	SAUR00048	SAUR00049
M502	32	9	10	45	61	9	35	8	20	19	78	4	2	8	35	38	11	17	39	38	4	33	35	362	7	20	19	14	35	1	1	14	33	62	21	67	42	27	9	21	8	14	18	33	11	5	1	32	11
M826	32	9	10	45	61	9	245	8	20	19	78	4	2	8	35	38	11	17	289	38	4	33	35	10	7	20	19	14	35	1	1	14	33	719	21	67	42	27	9	21	8	14	18	33	11	5	1	32	11
M850	32	9	10	45	1108	9	35	8	20	19	78	4	2	8	35	38	11	17	39	38	4	33	35	10	7	20	19	14	35	1	1	14	33	62	21	67	42	27	9	21	8	14	18	33	11	5	1	32	11
M800	32	9	10	45	61	9	245	8	20	19	78	4	2	8	35	38	11	17	289	38	4	33	35	10	7	20	19	14	35	1	1	14	33	719	21	67	42	27	9	21	8	14	18	33	11	5	1	32	11
M1857	32	9	10	45	61	9	245	8	20	19	78	4	2	8	35	38	11	17	289	38	4	33	35	10	7	20	19	14	35	1	1	14	33	719	21	67	42	27	9	21	8	14	18	33	11	5	1	32	11
M1738	32	9	10	45	61	9	35	8	20	19	78	4	2	8	35	38	11	17	39	38	4	33	35	10	7	20	19	14	35	1	1	14	33	62	21	67	42	27	9	21	8	14	18	33	11	5	1	32	11
M766	32	9	10	45	1108	9	35	8	20	19	78	4	2	8	35	38	11	17	39	38	4	33	35	10	7	20	19	14	35	1	1	14	33	62	21	67	42	27	9	21	8	14	18	33	11	5	1	32	11
M1742	32	9	10	45	61	9	35	8	20	19	78	4	2	8	35	38	11	17	39	38	4	33	35	10	7	20	19	14	35	1	1	14	33	62	21	67	42	27	9	21	8	14	18	33	11	5	1	32	11
M1680	32	9	10	45	61	9	35	8	20	780	78	4	2	8	35	38	11	17	39	38	4	33	35	10	7	20	19	14	35	1	1	14	33	1448	21	67	42	27	9	21	8	14	643	33	11	5	1	32	11
M1545	32	9	10	45	61	9	35	8	20	19	78	4	2	8	35	38	11	17	39	38	4	33	35	10	7	20	19	14	35	1	1	14	33	62	21	67	42	27	9	21	8	14	202	33	11	5	1	32	11
M2124	32	9	10	45	61	9	245	8	20	19	78	4	2	8	35	38	11	17	289	38	4	33	35	10	7	20	19	14	35	1	1	14	33	719	21	67	42	27	9	21	8	14	18	287	11	5	1	32	11
M269	32	9	10	45	61	9	245	8	20	19	78	4	2	8	35	38	11	17	289	38	4	33	35	10	7	20	19	14	35	1	1	14	33	719	21	67	42	27	9	21	8	14	18	33	11	5	1	32	11
M1624	32	9	10	45	61	9	35	8	20	19	78	4	2	8	35	38	11	17	542	38	4	33	35	10	7	20	19	14	35	1	1	14	33	62	21	67	42	27	9	21	8	14	18	33	11	5	1	32	11
M2125	32	9	10	289	61	9	35	8	20	19	78	4	2	8	35	38	11	17	39	92	4	33	35	10	7	20	19	14	35	1	1	14	33	62	21	67	42	27	9	21	8	14	18	33	11	5	1	32	11
M1641	32	9	10	45	61	9	35	8	20	19	78	4	2	8	35	38	11	17	39	38	4	33	35	10	7	20	19	14	35	1	1	14	33	62	21	67	42	27	9	21	8	14	18	33	11	5	1	32	487
M1929	32	9	10	45	61	9	35	8	20	19	78	4	2	8	35	995	11	17	39	38	4	33	35	10	7	20	19	14	35	1	1	14	33	62	21	67	42	27	9	21	8	14	202	33	11	5	1	32	11
M2088	32	9	10	45	61	9	245	8	20	19	78	4	2	8	35	38	11	17	289	38	4	33	35	10	7	20	19	14	35	1	1	14	33	719	21	67	42	27	9	21	8	14	18	33	11	5	1	32	11
M2105	32	9	10	45	61	9	245	8	20	19	78	4	2	8	35	38	11	17	289	38	4	33	35	10	7	20	19	14	35	1	1	14	33	719	21	67	42	27	9	21	8	14	18	287	11	5	1	32	11
M2118	32	9	10	45	61	9	35	8	20	19	78	4	2	8	35	38	11	17	39	38	4	33	35	10	7	20	19	14	35	1	1	14	33	62	21	67	42	27	505	21	8	14	18	33	11	5	1	32	11
M1727	32	9	10	45	61	9	35	8	20	19	78	4	2	8	35	995	11	17	39	38	4	33	35	10	7	20	19	14	35	1	1	14	33	62	21	67	42	27	9	21	8	14	202	33	11	5	1	32	11
M1635	32	9	10	45	61	9	35	8	20	19	78	4	2	8	35	38	11	17	39	38	4	33	35	10	7	20	19	14	35	1	1	14	33	62	21	67	42	27	9	21	8	14	18	33	11	5	1	32	487
M2029	32	9	10	45	61	9	245	8	20	19	78	4	2	8	35	38	11	17	289	38	4	33	462	10	7	20	19	14	35	1	1	14	478	719	21	67	42	27	9	21	8	14	18	33	11	5	1	32	11
M1588	32	9	10	45	61	9	245	8	20	19	78	4	2	8	35	38	11	17	289	38	4	33	35	10	7	20	19	14	35	1	1	14	33	719	21	67	42	27	9	21	8	14	18	33	11	5	1	32	11
M1920	32	9	10	45	61	9	245	8	20	19	78	4	2	8	35	38	11	17	289	38	4	408	35	10	7	20	19	14	35	1	1	14	33	719	21	67	42	27	9	21	8	14	18	33	11	5	1	32	11
M1814	32	9	10	45	61	9	35	262	20	19	78	4	2	8	35	38	11	17	544	38	4	33	35	10	7	20	19	14	35	33	1	14	33	1447	21	67	42	27	9	21	8	14	18	33	11	5	1	32	488
M1867	32	9	10	45	61	9	245	8	20	19	78	4	2	8	35	38	11	17	289	38	4	33	35	10	7	20	19	14	35	1	1	14	33	719	21	67	42	27	9	21	8	14	18	33	11	5	1	32	11
M2087	32	9	10	45	61	9	245	8	20	19	78	4	2	8	35	38	11	17	289	38	4	408	35	10	7	20	19	14	35	1	1	14	33	719	21	67	42	27	9	21	8	14	18	33	11	5	1	32	11
M20	32	9	10	45	61	9	35	8	20	777	78	4	2	8	35	38	11	17	39	38	4	33	35	10	7	20	19	14	35	1	1	14	33	62	21	67	48	27	9	21	8	14	18	33	11	5	1	32	11
M30	32	9	10	45	61	9	35	8	20	19	1118	4	2	8	35	38	11	17	39	38	4	33	35	10	7	20	19	14	35	1	1	14	33	146	21	127	48	27	9	21	279	14	18	33	11	5	1	32	11
M117	32	9	10	45	61	9	35	8	20	779	78	4	2	8	35	38	11	17	39	38	4	33	65	10	7	20	19	14	35	1	1	14	33	62	21	67	48	27	9	21	8	14	18	33	20	5	1	32	11
M120	32	9	10	45	61	9	35	8	20	19	78	4	2	8	35	38	11	17	39	38	4	33	35	10	7	20	19	14	35	1	1	14	33	62	21	67	48	27	9	21	8	14	18	33	11	5	1	32	11
M291	32	9	10	45	61	9	35	8	20	19	78	4	2	8	35	38	11	17	39	38	4	33	65	10	7	20	19	14	35	1	1	14	33	62	21	67	48	27	9	21	8	14	?	33	20	5	1	?	11
M294	32	9	10	45	61	9	35	8	20	19	78	4	2	8	35	38	11	17	39	38	4	33	35	10	7	20	222	14	35	1	1	14	33	62	21	67	48	27	9	21	8	14	642	33	11	5	1	32	11
M295	32	9	10	45	61	9	35	8	20	19	78	4	2	8	35	38	11	17	39	38	4	33	35	10	7	20	222	14	35	1	1	14	33	62	21	67	48	27	9	21	8	14	18	33	11	5	1	32	11
M428	32	9	10	45	61	9	35	8	20	19	78	4	2	8	35	38	11	17	39	38	4	33	35	10	7	20	19	14	35	1	1	14	33	62	21	127	48	27	9	21	8	14	18	33	11	5	1	32	11
M484	32	9	10	45	61	9	35	8	20	19	78	4	2	8	35	38	11	17	39	38	4	33	35	10	7	20	19	14	35	1	1	14	33	62	21	67	48	27	9	21	8	14	18	33	11	5	1	32	11
M1495	32	9	10	45	1107	9	35	8	20	19	78	4	2	8	35	38	11	17	39	38	4	33	35	10	7	20	19	14	35	1	1	14	33	62	21	67	48	27	9	21	8	14	18	33	11	5	1	32	11
M543	32	9	10	45	61	9	35	8	20	19	78	4	2	8	35	38	11	17	39	38	4	33	65	10	7	20	19	14	35	1	1	14	33	62	21	67	48	27	9	21	8	14	18	33	20	5	1	32	11
M545	32	9	10	45	61	9	35	8	20	19	78	4	2	8	35	38	11	17	39	38	4	33	65	10	7	20	19	14	35	1	1	14	33	62	21	67	48	27	9	21	8	14	18	33	20	5	1	32	11
M701	32	9	10	45	61	9	35	8	20	19	78	4	2	8	35	38	11	17	39	38	4	33	35	10	7	20	19	14	35	1	1	14	33	62	21	67	48	360	9	21	8	14	18	33	11	5	1	32	11
M718	32	9	10	45	61	9	35	8	20	19	78	4	2	8	35	38	11	17	39	38	4	33	35	10	7	20	19	14	35	1	1	14	33	62	21	67	48	27	9	21	280	14	18	33	11	5	1	32	11
M1556	32	9	10	45	61	9	35	8	20	19	78	4	2	8	35	38	11	17	39	38	4	33	35	10	7	20	19	14	35	1	1	14	33	62	21	67	48	27	9	21	8	14	18	33	11	5	1	32	11
M1558	32	9	233	45	61	9	35	8	20	19	78	4	2	8	35	38	11	17	39	38	4	33	35	10	7	20	19	14	35	1	1	14	33	62	21	67	48	27	9	21	8	14	18	33	11	5	1	32	11
M1589	32	9	10	45	61	9	35	8	20	19	78	4	2	8	35	38	11	17	39	38	4	33	65	10	7	20	19	14	35	1	1	14	33	62	21	67	48	27	9	21	8	14	18	33	20	5	1	32	11
M1774	32	9	10	45	61	9	35	8	20	19	78	4	2	8	35	38	11	17	39	38	4	33	35	10	7	20	19	14	35	1	1	356	33	62	21	67	48	27	9	21	8	14	18	33	11	5	1	32	11
M1791	32	9	10	45	61	9	35	8	20	19	78	4	2	8	35	38	11	17	39	38	4	33	35	10	7	20	19	14	574	1	1	14	33	62	21	67	48	27	9	21	8	14	18	33	11	5	1	32	11
M1865	32	9	10	45	61	9	35	8	20	19	78	4	2	8	35	38	11	17	39	38	4	33	65	10	7	20	19	14	35	1	1	14	?	1446	21	67	48	27	9	21	8	14	18	33	20	5	1	32	11
M2112	32	9	10	45	61	9	35	8	20	778	78	4	2	8	35	38	11	17	39	38	4	33	35	10	7	20	19	14	35	1	1	14	33	1445	21	67	48	27	9	21	8	14	18	33	11	5	1	32	11
M2031	32	9	10	45	61	9	35	8	20	19	78	4	2	8	35	38	11	17	39	38	4	33	35	10	7	20	19	14	35	1	1	14	33	62	21	67	48	27	9	21	8	14	18	33	20	5	1	32	11
M1760	32	9	10	45	61	9	35	8	20	19	78	4	2	8	35	38	11	17	39	38	4	33	35	10	7	20	19	14	35	1	1	14	33	62	21	67	48	27	9	21	8	14	18	33	20	5	1	32	11
M1749	32	9	10	45	61	9	35	8	20	19	78	4	2	8	35	38	11	17	39	38	4	33	35	10	7	20	19	14	35	1	1	14	33	62	21	67	48	27	9	21	8	14	18	33	20	5	1	32	11
M1716	32	9	10	45	?	9	35	8	20	19	78	288	2	8	35	38	11	17	39	38	4	33	35	10	7	20	19	14	35	1	1	14	33	62	21	67	48	27	9	21	8	14	18	33	20	5	1	32	11
M1625	32	9	10	45	61	9	35	8	20	19	78	4	2	8	35	38	11	17	39	38	4	33	35	10	7	20	19	14	35	1	1	14	33	62	21	67	48	27	9	21	8	14	18	33	20	5	1	32	11
M1554	32	9	10	45	61	9	35	8	20	19	78	4	2	8	35	38	11	17	39	38	4	33	35	10	7	20	19	14	35	1	1	14	33	62	21	67	48	27	9	21	8	14	18	33	20	5	1	32	11
M1506	32	9	10	45	61	9	35	8	20	19	78	4	2	8	35	38	11	17	39	38	4	33	35	10	7	20	19	14	35	1	1	14	33	62	21	67	48	27	9	21	8	14	18	33	20	5	1	32	11
M1458	32	9	10	45	61	9	35	8	20	19	78	4	2	8	35	38	11	17	39	38	4	33	35	10	7	20	19	14	35	1	1	14	33	62	21	67	48	27	9	21	8	14	18	33	20	5	1	32	11
M370	32	9	10	45	61	9	35	8	20	19	78	4	2	8	35	38	11	17	39	38	4	33	35	10	7	20	19	14	35	1	1	14	33	62	21	67	48	27	9	21	8	14	18	33	20	5	1	32	11
M107	32	9	10	45	61	9	35	8	20	19	78	4	2	8	35	38	11	17	543	38	4	33	35	10	7	20	19	14	35	1	1	14	33	62	21	67	48	27	9	21	8	14	18	33	20	5	1	32	11
M1808	32	9	10	45	61	9	35	8	20	19	78	4	2	8	35	38	11	17	39	38	4	33	35	10	7	20	19	14	35	1	1	14	33	62	21	67	48	27	9	21	8	14	18	33	20	5	1	32	11
[truncated: 2,784 more columns]

## Sheet: S5_Other_Genomes
Supplementary Table S5: Genomes used for core-genome SNP phylogenetic analysis
Isolate	Accession	Study	Country	Host	year of isolation	CC398 subclade	No. in phylogenetic tree	This study clade	ResFinder 4.7.2	VirulenceFinder 2.0	PlasmidFinder	MLST	SCCmecFinder
089B_2	SRR445071	Price_2012	Peru	Pig	2009	IIa2	1	398_ND	blaZ; mecA; erm(C); tet(K); tet(M); dfrG; ant(6)-Ia; fexA; grlA: S80F; gyrA: S84L	aur; hlgA; hlgB; hlgC	rep7a; rep10; rep21; repUS43	398	SCCmec_type_Vc(5C2&5)
51225	SRR445280	Price_2012	Denmark	Human	2006	IIa2	2	398_ND	blaZ; mecA; tet(K); tet(M)	aur; hlgA; hlgB; hlgC	rep7a; repUS43	398	SCCmec_type_V(5C2&5)
364745-21	SAMN39605073	Fernandez_2024	Switzerland	Human	2021	c5-EP2	3	398_ND	blaZ; mecA; tet(K); tet(M); str	aur; hlgA; hlgB; hlgC	rep7a; repUS43	398	SCCmec_type_Vc(5C2&5)
ST20101526	SRR445085	Price_2012	France	Human	2003	IIa	4	398_ND	blaZ; erm(A); tet(L); tet(M); dfrK; ant(9)-Ia; str	aur; hlgA; hlgB; hlgC	rep7a; rep10b; repUS12; repUS43	398	MSSA
PR7/08	SRR445231	Price_2012	Portugal	Pig	2007	IIa1ii	5	398_1	blaZ; mecA; tet(K); tet(M); vga(A)LC; str	aur; hlgA; hlgB; hlgC	rep7a; rep7b; rep13; repUS43	398	SCCmec_type_V(5C2&5)
362712-21	SAMN39605072	Fernandez_2024	Switzerland	Human	2021	c6-EP5-Lpg	6	398_1	blaZ; mecA; tet(K); tet(M); grlA: S80F	aur; hlgA; hlgB; hlgC	rep7a; repUS43	398	SCCmec_type_Vc(5C2&5)
362076-20	SAMN39605068	Fernandez_2024	Switzerland	Human	2020	c6-EP5-Leq	7	398_2	blaZ; mecA; tet(M); aac(6')-aph(2''); dfrK	aur; sak; scn; hlgA; hlgB; hlgC	repUS43	398	SCCmec_type_IVa(2B)
2L	SAMN17368178	Fernandez_2024	Switzerland	Horse	2021	c6-EP5-Leq	8	398_2	blaZ; mecA; tet(M); aac(6')-aph(2''); dfrK	aur; sak; scn; hlgA; hlgB; hlgC; sep	repUS43	398	SCCmec_type_IVa(2B)
M2009_10003479	SRR445037	Price_2012	Hungary	Pig	2009	IIa1i	9	398_ND	blaZ; mecA; erm(A); tet(K); tet(M); vga(A)LC; ant(9)-Ia	aur; hlgA; hlgB; hlgC	rep7a; rep7b; repUS43	398	SCCmec_type_Vc(5C2&5)
GD4SA24	GCA_024588515.1	Fernandez_2024	China	Human	2021	c6-AAP	10	398_ND	blaZ; mecA; erm(C); tet(M); fexA; dfrG; grlA: S80Y; gyrA: S84L	aur; hlgA; hlgB; hlgC	rep10; repUS43	398	SCCmec_type_IX(1C2)
47771	SRR445045	Price_2012	Denmark	Human	2005	IIa1i	11	398_ND	blaZ; mecA; tet(M); vga(A)	aur; hlgA; hlgB; hlgC	rep5b; repUS43; repUS51	398	SCCmec_type_IVa(2B)
355731-21	SAMN39605071	Fernandez_2024	Switzerland	Human	2021	c6-EP3-Lea	12	398_ND	blaZ; mecA; erm(A); tet(K); tet(M); vga(E); ant(9)-la; dfrG	aur; hlgA; hlgB; hlgC	rep7a; repUS43	398	SCCmec_type_V(5C2&5)
2007-70-91-4-SPA	SRR445275	Price_2012	Denmark	Pig	2007	IIa1i	13	398_ND	blaZ; mecA; erm(C); tet(K); tet(M); dfrG; bleO; aadD; cat(pC221)	aur; hlgA; hlgB; hlgC	rep7a; rep10; rep21; repUS43	398	SCCmec_type_V(5C2&5)
EE4	GCA_013624625.1	Fernandez_2024	Germany	Environment (cattle)	2019	c6-EP4-L4	14	398_ND	blaZ; mecA; tet(K); tet(M); vga(A)V; dfrG	aur; hlgA; hlgB; hlgC	rep7a; repUS43	398	SCCmec_type_Vc(5C2&5)
17-Msa0134	SAMN12342429	Fernandez_2024	Switzerland	Pig	2017	c6-EP4-L1	15	398_ND	blaZ; mecA; tet(K); tet(M); dfrG; grlA: S80Y; gyrA:S84L	aur; hlgA; hlgB; hlgC	rep7a; repUS43	398	SCCmec_type_Vc(5C2&5)
483_MR	GCA_023744755.1	Fernandez_2024	Italy	Human	2019	c6-EP4-L5	16	398_ND	blaZ; mecA; erm(C); tet(K); tet(L); tet(M); vga(A)V; aadD; dfrK; bleo	aur; hlgA; hlgB; hlgC	repUS12; repUS43	398	SCCmec_type_Vc(5C2&5)
SAV0987	SRR7825594	Tegegne_2019	Czech Republic	Human	2017	c6-EP4-L5	17	398_ND	blaZ; mecA; erm(C); tet(M); vga(A)V; grlA: S80F; gyrA:S84A	aur; sak; scn; hlgA; hlgB; hlgC	rep5a; rep10; rep13; rep16; repUS5; repUS20; repUS43	398	SCCmec_type_IVa(2B)
400599-22	SAMN39605078	Fernandez_2024	Switzerland	Human	2022	c6-EP4-L3	18	398_3	blaZ; mecA; lnu(B); lsa(B); lsa(E); tet(K); tet(M); ant(9)-Ia; str; fexA; cfr; dfrG; qacG	aur; sak; scn; hlgA; hlgB; hlgC	rep7a; rep21; repUS43	398	SCCmec_type_Vc(5C2&5)
50148	SRR445053	Price_2012	Denmark	Human	2006	II-GOI	19	398_ND	blaZ; mecA; erm(C); vga(C); vga(A)LC; grlA: S80F; gyrA:S84L	aur; sak; scn; hlgA; hlgB; hlgC; lukF-PV; lukS-PV	rep5a; rep5b; rep10; rep16; rep21; repUS51	398	SCCmec_type_Vb(5C2&5)
GDB9Z8A-1	GCA_024916875.1	Fernandez_2024	China	Environment	2019	c4	20	398_ND	blaZ; erm(C); lnu(A); tet(K); aadD; cat(pC221)	aur; sak; scn; hlgA; hlgB; hlgC	rep5a; rep7a; rep10; rep20; rep22; repUS22	398	MSSA
361480-19	SAMN39605066	Fernandez_2024	Switzerland	Human	2019	c3-AP	21	398_ND	blaZ; mecA; erm(C)	aur; sak; scn; hlgA; hlgB; hlgC	rep5a; rep10; rep16; rep19	398	SCCmec_type_V(5C2)
GDB9Z40A-3	GCA_024916665.1	Fernandez_2024	China	Human	2019	c1	22	398_ND	blaZ; erm(B); tet(L); aph(2'')-Ia; fexA; dfrE; grlA: S80F; gyrA:S84L	aur; scn; hlgA; hlgB; hlgC	repUS12	398	MSSA
P23-14_SD4.1	SRR445076	Price_2012	China	Pig	2007	II-GOI	23	398_ND	blaZ; erm(B); lnu(A); tet(L); aph(2'')-Ia; fexA; dfrE; grlA: S80F; gyrA:S84L	aur; hlgA; hlgB; hlgC	repUS12	398	MSSA
1900527741	GCA_026762915.1	Fernandez_2024	France	Human	2019	c2-SP	24	398_ND	erm(T)	aur; scn; hlgA; hlgB; hlgC	rep13	398	MSSA
LY19990171	SRR445086	Price_2012	France	Human	1999	I	25	398_ND	erm(T)	aur; scn; hlgA; hlgB; hlgC;lukF-PV; lukS-PV	rep13	398	MSSA
N19145	SRR22016507	Albert_2023	Hungary	Human	2019	c3-EP1	26	1232_1	blaZ; mecA; erm(A); tet(K); ant(9)-la	aur; sak; scn; hlgA; hlgB; hlgC; lukF-PV; lukS-PV	rep5a; rep7a; rep16	1232	SCCmec_type_V(5C2)
SAV1109	SRR7825592	Tegegne_2019	Czech Republic	Poultry meat	2017	-	-	398_ND	blaZ; mecA; erm(C); tet(M); vga(A)V; str; cat(pC221); grlA: S80F; gyrA:S84A	aur; sak; scn; hlgA; hlgB; hlgC	rep5a; rep7a; rep10; rep16; repUS5; repUS20; repUS43	398	SCCmec_type_IVa(2B)
LA10	SRS20000581	Papouskova_2024	Czech Republic	Horse	2010	-	-	398_1	blaZ; mecA; vga(a)LC; tet(K); tet(M); str; dfrK; grlA: S80F	aur; hlgA; hlgB; hlgC	rep5b; rep7a; rep10b; repUS43	398	SCCmec_type_Vc(5C2&5)
LA16	SRS20000593	Papouskova_2024	Czech Republic	Horse	2015	-	-	398_2	blaZ; mecA; tet(M); dfrK; str; aac(6')-aph(2''); aph(2'')-Ia; grlA: S80F; gyrA: S84L	aur; hlgA; hlgB; hlgC	rep7a; repUS43	398	SCCmec_type_IVa(2B)
LA18	SRS20000596	Papouskova_2024	Czech Republic	Horse	2015	-	-	398_2	blaZ; mecA; tet(M); dfrK; str; aac(6')-aph(2''); aph(2'')-Ia; grlA: S80F; gyrA: S84L	aur; hlgA; hlgB; hlgC	rep7a; repUS43	398	SCCmec_type_IVa(2B)
LA31	SRS20000595	Papouskova_2024	Czech Republic	Horse	2019	-	-	398_2	blaZ; mecA; tet(M); dfrK; aac(6')-aph(2''); grlA: S80F; gyrA: S84L	aur; sak; scn; hlgA; hlgB; hlgC	repUS43	398	SCCmec_type_IVa(2B)
LA64	SRS20000586	Papouskova_2024	Czech Republic	Human	2016	-	-	398_2	blaZ; mecA; tet(M); dfrK; grlA: S80F; gyrA: S84L	aur; hlgA; hlgB; hlgC	repUS43	398	SCCmec_type_IVa(2B)
LA72	SRS20000587	Papouskova_2024	Czech Republic	Human	2016	-	-	398_2	blaZ; mecA; tet(M); dfrK; str; aac(6')-aph(2''); grlA: S80F; gyrA: S84L	aur; hlgA; hlgB; hlgC	rep7a; repUS43	398	SCCmec_type_IVa(2B)
176761	SRR8278170	Moller_2019	Denmark	Human	2013	-	-	1232_1	blaZ; mecA; erm(A); tet(K); ant(9)-la	aur; sak; scn; hlgA; hlgB; hlgC; lukF-PV; lukS-PV	rep5a; rep7a; rep16	1232	SCCmec_type_V(5C2)
185025	SRR8278168	Moller_2019	Denmark	Human	2014	-	-	1232_1	blaZ; mecA; erm(A); tet(K); ant(9)-la	aur; sak; scn; hlgA; hlgB; hlgC; lukF-PV; lukS-PV	rep5a; rep7a; rep16	1232	SCCmec_type_V(5C2)
194365	SRR8278125	Moller_2019	Denmark	Human	2014	-	-	1232_1	blaZ; mecA; erm(A); tet(K); ant(9)-la	aur; sak; scn; hlgA; hlgB; hlgC; lukF-PV; lukS-PV	rep5a; rep7a; rep16	1232	SCCmec_type_V(5C2)
205059	SRR8278124	Moller_2019	Denmark	Human	2015	-	-	1232_2	blaZ; mecA; erm(A); tet(K); ant(9)-la	aur; sak; scn; hlgA; hlgB; hlgC; lukF-PV; lukS-PV	rep5a; rep7a; rep16	1232	SCCmec_type_V(5C2)
208403	SRR8278122	Moller_2019	Denmark	Human	2015	-	-	1232_2	blaZ; mecA; erm(A); tet(K); ant(9)-la	aur; sak; scn; hlgA; hlgB; hlgC; lukF-PV; lukS-PV	rep5a; rep7a; rep16	1232	SCCmec_type_V(5C2)
214133	SRR8278134	Moller_2019	Denmark	Human	2016	-	-	1232_2	blaZ; mecA; erm(A); tet(K); ant(9)-la	aur; sak; scn; hlgA; hlgB; hlgC; lukF-PV; lukS-PV	rep5a; rep7a; rep16	1232	SCCmec_type_V(5C2)
216051	SRR8278164	Moller_2019	Denmark	Human	2016	-	-	1232_2	blaZ; mecA; erm(A); tet(K); ant(9)-la; dfrG	aur; sak; scn; hlgA; hlgB; hlgC; lukF-PV; lukS-PV	rep5a; rep7a; rep16	1232	SCCmec_type_V(5C2)
216913	SRR8278158	Moller_2019	Denmark	Human	2016	-	-	1232_2	blaZ; mecA; erm(A); tet(K); ant(9)-la; dfrG	aur; sak; scn; hlgA; hlgB; hlgC; lukF-PV; lukS-PV	rep5a; rep7a; rep16	1232	SCCmec_type_V(5C2)
217161	SRR8278157	Moller_2019	Denmark	Human	2016	-	-	1232_2	blaZ; mecA; erm(A); tet(K); ant(9)-la; dfrG	aur; sak; scn; hlgA; hlgB; hlgC; lukF-PV; lukS-PV	rep5a; rep7a; rep16	1232	SCCmec_type_V(5C2)
218093	SRR8278143	Moller_2019	Denmark	Human	2016	-	-	1232_1	blaZ; mecA; erm(A); tet(K); ant(9)-la	aur; sak; scn; hlgA; hlgB; hlgC; lukF-PV; lukS-PV	rep5a; rep7a; rep16	1232	SCCmec_type_V(5C2)
220875	SRR8278141	Moller_2019	Denmark	Human	2016	-	-	1232_1	blaZ; mecA; erm(A); tet(K); ant(9)-la	aur; sak; scn; hlgA; hlgB; hlgC; lukF-PV; lukS-PV	rep5a; rep7a; rep16	1232	SCCmec_type_V(5C2)
223021	SRR8278116	Moller_2019	Denmark	Human	2016	-	-	1232_2	blaZ; mecA; erm(A); tet(K); ant(9)-la	aur; sak; scn; hlgA; hlgB; hlgC; lukF-PV; lukS-PV	rep5a; rep7a; rep16	1232	SCCmec_type_V(5C2)
230011	SRR8278138	Moller_2019	Denmark	Human	2017	-	-	1232_2	blaZ; mecA; erm(A); tet(K); ant(9)-la	aur; sak; scn; hlgA; hlgB; hlgC; lukF-PV; lukS-PV	rep5a; rep7a; rep16	1232	SCCmec_type_V(5C2)
KE4496	SAMN15098677	Klein_2020	Germany	Human	2017	-	-	1232_2	blaZ; mecA; erm(A); tet(K); ant(9)-la	aur; sak; scn; hlgA; hlgB; hlgC; lukF-PV; lukS-PV	rep5a; rep7a; rep16	1232	SCCmec_type_V(5C2)
KE7932	SAMN15098676	Klein_2020	Germany	Human	2018	-	-	1232_2	blaZ; mecA; erm(A); tet(K); ant(9)-la	aur; sak; scn; hlgA; hlgB; hlgC; lukF-PV; lukS-PV	rep5a; rep7a; rep16	1232	SCCmec_type_V(5C2)
L2-P01	SRR21673410	Gooskens_2023	Netherlands	Human	2016	-	-	1232_2	blaZ; mecA; erm(A); tet(K); ant(9)-la	aur; sak; scn; hlgA; hlgB; hlgC; lukF-PV; lukS-PV	rep5a; rep7a; rep16	1232	SCCmec_type_V(5C2)
L2-P02	SRR21624599	Gooskens_2023	Netherlands	Human	2017	-	-	1232_2	blaZ; mecA; erm(A); tet(K); ant(9)-la	aur; sak; scn; hlgA; hlgB; hlgC; lukF-PV; lukS-PV	rep5a; rep7a; rep16	1232	SCCmec_type_V(5C2)
N19284	SRR22016502	Albert_2023	Hungary	Human	2019	-	-	1232_1	blaZ; mecA; erm(A); tet(K); ant(9)-la	aur; sak; scn; hlgA; hlgB; hlgC; lukF-PV; lukS-PV	rep5a; rep7a; rep16	1232	SCCmec_type_V(5C2)
SM231	SRR30271207	Brodikova_2025	Czech Republic	Human	2022	-	-	1232_1	blaZ; mecA; erm(A); tet(K); ant(9)-la	aur; sak; scn; hlgA; hlgB; hlgC; lukF-PV; lukS-PV	rep5a; rep7a; rep16	1232	SCCmec_type_V(5C2)
SM370	SRR30271206	Brodikova_2025	Czech Republic	Human	2022	-	-	1232_1	blaZ; mecA; erm(A); tet(K); ant(9)-la	aur; sak; scn; hlgA; hlgB; hlgC; lukF-PV; lukS-PV	rep5a; rep7a; rep16	1232	SCCmec_type_V(5C2)
SM405	SRR30271205	Brodikova_2025	Czech Republic	Human	2023	-	-	1232_1	blaZ; mecA; erm(A); tet(K); ant(9)-la	aur; sak; scn; hlgA; hlgB; hlgC; lukF-PV; lukS-PV	rep5a; rep7a; rep16	1232	SCCmec_type_V(5C2)
SM420	SRR30271204	Brodikova_2025	Czech Republic	Human	2023	-	-	1232_1	blaZ; mecA; erm(A); tet(K); ant(9)-la	aur; sak; scn; hlgA; hlgB; hlgC; lukF-PV; lukS-PV	rep5a; rep7a; rep16	1232	SCCmec_type_V(5C2)
SM525	SRR30271203	Brodikova_2025	Czech Republic	Human	2023	-	-	1232_1	blaZ; mecA; erm(A); tet(K); ant(9)-la	aur; sak; scn; hlgA; hlgB; hlgC; lukF-PV; lukS-PV	rep5a; rep7a; rep16	1232	SCCmec_type_V(5C2)
SAV0154	SRR7825593	Tegegne_2019	Czech Republic	Pork meat	2013	-	-	398_ND	blaZ; mecA; tet(M); fexA; grlA: S80F	aur; hlgA; hlgB; hlgC	repUS43	4034	SCCmec_type_IVa(2B)
L2-P03	SRR21673965	Gooskens_2023	Netherlands	Human	2016	-	-	1232_2	blaZ; mecA; erm(A); tet(K); ant(9)-la	aur; sak; scn; hlgA; hlgB; hlgC; lukF-PV; lukS-PV	rep5a; rep7a; rep16	4081	SCCmec_type_V(5C2)

## Sheet: S6_SNP_Distance_Matrix_Figure_2
Supplementary Table S6: Pairwise SNP distance matrix of the 117 CC398 isolates based on core genome analysis
snp-dists 0.8.2	089B_2_IIa2(1)	17-Msa0134_c6-EP4-L1(15)	176761	185025	1900527741_c2-SP(24)	194365	2007-70-91-4-SPA_IIa1i(13)	205059	208403	214133	216051	216913	217161	218093	220875	223021	230011	2L_c6-EP5-Leq(8)	355731-21_c6-EP3-Lea(12)	361480-19_c3-AP(21)	362076-20_c6-EP5-Leq(7)	362712-21_c6-EP5-Lpg(6)	364745-21_c5-EP2(3)	400599-22_c6-EP4-L3(18)	47771_IIa1i(11)	483_MR_c6-EP4-L5(16)	50148_II-GOI(19)	51225_IIa2(2)	EE4_c6-EP4-L4(14)	GD4SA24_c6-AAP(10)	GDB9Z40A-3_c1(22)	GDB9Z8A-1_c4(20)	KE4496	KE7932	L2-P01	L2-P02	L2-P03	LA10	LA16	LA18	LA31	LA64	LA72	LY19990171_I(25)	M107	M117	M120	M1458	M1495
089B_2_IIa2(1)	0	300	318	315	368	313	269	316	312	316	323	324	324	318	320	318	329	322	308	363	317	310	275	286	294	306	299	285	289	311	414	339	317	310	316	320	316	315	337	338	330	320	322	317	314	320	316	335	300
17-Msa0134_c6-EP4-L1(15)	300	0	237	234	287	232	100	235	231	235	239	239	239	238	237	237	248	193	175	281	189	183	192	117	162	121	219	202	120	195	330	258	237	229	235	239	235	187	210	221	202	192	194	236	187	191	147	207	127
176761	318	237	0	41	246	39	203	88	84	88	96	96	96	45	46	90	101	257	242	243	252	247	209	220	230	242	195	219	223	257	293	231	90	82	88	92	88	251	273	285	268	258	260	195	250	254	250	273	234
185025	315	234	41	0	244	36	199	85	81	85	93	93	93	42	27	87	98	254	239	240	249	244	206	217	228	240	192	216	220	257	292	228	87	79	85	89	85	249	271	281	265	255	257	192	246	251	247	270	231
1900527741_c2-SP(24)	368	287	246	244	0	241	253	244	240	244	252	252	252	247	248	246	257	304	291	292	301	297	259	270	280	291	244	269	273	298	337	278	246	238	244	248	244	301	323	326	318	307	310	100	298	303	300	323	284
194365	313	232	39	36	241	0	198	83	79	83	91	91	91	28	41	85	96	252	237	238	247	242	204	215	225	238	190	214	218	255	289	226	85	77	83	87	83	246	268	279	263	253	255	190	245	249	245	268	229
2007-70-91-4-SPA_IIa1i(13)	269	100	203	199	253	198	0	201	197	201	208	208	208	204	205	203	214	165	140	248	159	154	160	83	128	106	188	170	66	168	303	224	203	195	201	205	201	158	183	193	175	165	167	202	157	160	113	180	97
205059	316	235	88	85	244	83	201	0	42	46	54	54	54	89	90	46	57	255	240	241	250	245	207	218	228	241	192	217	221	259	292	228	48	40	46	50	46	249	272	281	266	256	258	193	248	252	248	271	232
208403	312	231	84	81	240	79	197	42	0	42	50	50	50	85	86	44	55	251	236	236	246	241	203	214	224	237	189	213	217	252	288	225	44	36	42	46	42	245	268	277	262	252	254	189	244	248	244	267	228
214133	316	235	88	85	244	83	201	46	42	0	54	54	54	89	90	48	59	255	240	241	250	243	207	218	228	240	193	217	221	254	292	229	48	40	46	50	46	249	272	281	266	256	258	193	248	251	248	271	232
216051	323	239	96	93	252	91	208	54	50	54	0	2	2	97	96	56	67	259	248	249	254	249	215	226	236	245	201	224	229	262	295	236	56	48	54	58	54	253	275	285	270	260	262	201	252	256	256	275	236
216913	324	239	96	93	252	91	208	54	50	54	2	0	2	97	96	56	67	258	248	249	254	249	215	226	236	245	201	224	229	262	295	236	56	48	54	58	54	253	275	286	270	260	262	201	252	256	256	275	236
217161	324	239	96	93	252	91	208	54	50	54	2	2	0	97	96	56	67	259	248	249	254	249	215	226	236	245	201	224	229	262	295	236	56	48	54	58	54	253	275	286	270	260	262	201	252	256	256	275	236
218093	318	238	45	42	247	28	204	89	85	89	97	97	97	0	47	91	102	258	243	244	253	248	210	221	231	244	196	220	224	260	295	232	91	83	89	93	88	252	274	286	269	259	261	196	251	255	251	274	235
220875	320	237	46	27	248	41	205	90	86	90	96	96	96	47	0	92	103	257	244	245	252	247	211	222	232	243	197	221	225	262	293	232	92	84	90	94	90	251	273	284	268	258	260	197	249	252	252	273	234
223021	318	237	90	87	246	85	203	46	44	48	56	56	56	91	92	0	59	257	242	243	252	247	209	220	230	242	195	219	223	260	294	231	50	42	48	52	48	250	275	281	268	258	260	195	250	254	250	273	233
230011	329	248	101	98	257	96	214	57	55	59	67	67	67	102	103	59	0	268	253	254	263	258	220	231	241	252	206	230	234	269	304	242	61	53	59	63	59	262	284	294	279	269	271	206	261	265	261	284	245
2L_c6-EP5-Leq(8)	322	193	257	254	304	252	165	255	251	255	259	258	259	258	257	257	268	0	204	299	58	97	209	182	191	203	238	219	184	223	351	273	257	249	254	259	255	103	104	115	96	86	88	254	77	104	212	101	192
355731-21_c6-EP3-Lea(12)	308	175	242	239	291	237	140	240	236	240	248	248	248	243	244	242	253	204	0	287	196	193	199	158	168	178	227	209	161	202	342	263	242	234	240	244	240	196	219	230	214	204	206	240	194	200	188	219	172
361480-19_c3-AP(21)	363	281	243	240	292	238	248	241	236	241	249	249	249	244	245	243	254	299	287	0	295	292	254	265	271	286	236	264	266	297	341	276	243	235	241	245	241	296	316	321	311	301	303	242	293	299	295	316	279
362076-20_c6-EP5-Leq(7)	317	189	252	249	301	247	159	250	246	250	254	254	254	253	252	252	263	58	196	295	0	90	209	176	186	197	235	219	179	217	347	271	252	244	249	254	250	97	97	110	90	80	82	250	70	97	206	95	186
362712-21_c6-EP5-Lpg(6)	310	183	247	244	297	242	154	245	241	243	249	249	249	248	247	247	258	97	193	292	90	0	204	171	181	192	230	214	174	211	341	265	247	239	244	249	245	88	113	128	105	95	97	246	89	69	201	110	181
364745-21_c5-EP2(3)	275	192	209	206	259	204	160	207	203	207	215	215	215	210	211	209	220	209	199	254	209	204	0	177	186	196	194	25	180	219	308	228	209	201	206	211	207	208	232	239	225	215	217	208	207	211	207	230	191
400599-22_c6-EP4-L3(18)	286	117	220	217	270	215	83	218	214	218	226	226	226	221	222	220	231	182	158	265	176	171	177	0	144	124	205	187	103	180	320	241	220	211	218	222	218	175	200	210	192	182	184	219	174	178	44	197	40
47771_IIa1i(11)	294	162	230	228	280	225	128	228	224	228	236	236	236	231	232	230	241	191	168	271	186	181	186	144	0	169	213	196	148	194	329	251	230	222	228	232	228	185	209	213	202	191	194	229	184	188	174	207	158
483_MR_c6-EP4-L5(16)	306	121	242	240	291	238	106	241	237	240	245	245	245	244	243	242	252	203	178	286	197	192	196	124	169	0	224	206	123	195	335	259	243	234	240	243	241	195	220	231	211	201	203	240	193	199	152	216	135
50148_II-GOI(19)	299	219	195	192	244	190	188	192	189	193	201	201	201	196	197	195	206	238	227	236	235	230	194	205	213	224	0	204	208	240	291	206	195	187	193	197	193	234	254	262	247	237	239	194	233	239	235	252	219
51225_IIa2(2)	285	202	219	216	269	214	170	217	213	217	224	224	224	220	221	219	230	219	209	264	219	214	25	187	196	206	204	0	190	228	318	239	219	211	216	221	217	218	242	250	235	225	227	218	217	221	217	240	201
EE4_c6-EP4-L4(14)	289	120	223	220	273	218	66	221	217	221	229	229	229	224	225	223	234	184	161	266	179	174	180	103	148	123	208	190	0	185	323	243	223	215	220	225	221	178	203	212	195	185	187	222	177	181	133	200	117
GD4SA24_c6-AAP(10)	311	195	257	257	298	255	168	259	252	254	262	262	262	260	262	260	269	223	202	297	217	211	219	180	194	195	240	228	185	0	345	270	261	251	257	262	258	215	237	245	231	219	223	248	210	219	208	235	191
GDB9Z40A-3_c1(22)	414	330	293	292	337	289	303	292	288	292	295	295	295	295	293	294	304	351	342	341	347	341	308	320	329	335	291	318	323	345	0	329	294	286	292	296	292	345	362	373	360	349	352	287	343	349	349	364	330
GDB9Z8A-1_c4(20)	339	258	231	228	278	226	224	228	225	229	236	236	236	232	232	231	242	273	263	276	271	265	228	241	251	259	206	239	243	270	329	0	231	222	229	232	229	271	294	302	286	277	278	228	268	273	271	292	255
KE4496	317	237	90	87	246	85	203	48	44	48	56	56	56	91	92	50	61	257	242	243	252	247	209	220	230	243	195	219	223	261	294	231	0	42	48	52	48	251	273	283	268	258	260	195	250	254	250	273	234
KE7932	310	229	82	79	238	77	195	40	36	40	48	48	48	83	84	42	53	249	234	235	244	239	201	211	222	234	187	211	215	251	286	222	42	0	40	44	40	243	267	275	259	250	252	187	242	246	242	265	226
L2-P01	316	235	88	85	244	83	201	46	42	46	54	54	54	89	90	48	59	254	240	241	249	244	206	218	228	240	193	216	220	257	292	229	48	40	0	50	46	249	272	280	265	255	257	193	247	251	248	270	232
L2-P02	320	239	92	89	248	87	205	50	46	50	58	58	58	93	94	52	63	259	244	245	254	249	211	222	232	243	197	221	225	262	296	232	52	44	50	0	50	253	277	284	270	260	262	197	252	256	252	275	235
L2-P03	316	235	88	85	244	83	201	46	42	46	54	54	54	88	90	48	59	255	240	241	250	245	207	218	228	241	193	217	221	258	292	229	48	40	46	50	0	249	273	282	266	256	258	193	248	252	248	271	232
LA10	315	187	251	249	301	246	158	249	245	249	253	253	253	252	251	250	262	103	196	296	97	88	208	175	185	195	234	218	178	215	345	271	251	243	249	253	249	0	117	126	111	101	104	250	94	97	205	117	185
LA16	337	210	273	271	323	268	183	272	268	272	275	275	275	274	273	275	284	104	219	316	97	113	232	200	209	220	254	242	203	237	362	294	273	267	272	277	273	117	0	59	37	26	29	273	94	122	230	40	210
LA18	338	221	285	281	326	279	193	281	277	281	285	286	286	286	284	281	294	115	230	321	110	128	239	210	213	231	262	250	212	245	373	302	283	275	280	284	282	126	59	0	53	43	45	278	111	136	240	56	222
LA31	330	202	268	265	318	263	175	266	262	266	270	270	270	269	268	268	279	96	214	311	90	105	225	192	202	211	247	235	195	231	360	286	268	259	265	270	266	111	37	53	0	14	8	266	87	114	222	33	202
LA64	320	192	258	255	307	253	165	256	252	256	260	260	260	259	258	258	269	86	204	301	80	95	215	182	191	201	237	225	185	219	349	277	258	250	255	260	256	101	26	43	14	0	6	256	77	104	212	23	192
LA72	322	194	260	257	310	255	167	258	254	258	262	262	262	261	260	260	271	88	206	303	82	97	217	184	194	203	239	227	187	223	352	278	260	252	257	262	258	104	29	45	8	6	0	258	79	106	214	25	194
LY19990171_I(25)	317	236	195	192	100	190	202	193	189	193	201	201	201	196	197	195	206	254	240	242	250	246	208	219	229	240	194	218	222	248	287	228	195	187	193	197	193	250	273	278	266	256	258	0	247	253	249	271	233
M107	314	187	250	246	298	245	157	248	244	248	252	252	252	251	249	250	261	77	194	293	70	89	207	174	184	193	233	217	177	210	343	268	250	242	247	252	248	94	94	111	87	77	79	247	0	96	202	92	183
M117	320	191	254	251	303	249	160	252	248	251	256	256	256	255	252	254	265	104	200	299	97	69	211	178	188	199	239	221	181	219	349	273	254	246	251	256	252	97	122	136	114	104	106	253	96	0	208	119	188
M120	316	147	250	247	300	245	113	248	244	248	256	256	256	251	252	250	261	212	188	295	206	201	207	44	174	152	235	217	133	208	349	271	250	242	248	252	248	205	230	240	222	212	214	249	202	208	0	227	70
M1458	335	207	273	270	323	268	180	271	267	271	275	275	275	274	273	273	284	101	219	316	95	110	230	197	207	216	252	240	200	235	364	292	273	265	270	275	271	117	40	56	33	23	25	271	92	119	227	0	207
M1495	300	127	234	231	284	229	97	232	228	232	236	236	236	235	234	233	245	192	172	279	186	181	191	40	158	135	219	201	117	191	330	255	234	226	232	235	232	185	210	222	202	192	194	233	183	188	70	207	0
M1506	338	210	276	275	325	271	183	275	271	275	279	279	279	277	276	277	288	104	222	319	98	112	233	200	210	220	256	243	203	239	367	295	277	268	274	279	275	120	43	59	38	26	30	275	93	122	228	37	210
M1545	327	242	99	97	256	94	212	97	93	97	101	101	101	100	99	99	110	262	251	250	257	251	218	229	241	250	203	228	232	266	300	240	99	91	97	101	97	257	280	290	274	263	266	204	255	259	259	279	239
M1554	339	211	277	274	327	272	184	275	271	275	279	279	279	277	277	277	288	105	223	320	99	114	234	201	211	220	256	244	204	239	369	296	277	269	274	279	275	120	44	59	37	27	29	275	96	123	231	40	211
M1556	303	136	239	233	287	234	101	236	231	236	244	244	244	240	239	238	248	201	177	284	195	190	196	41	163	141	224	206	122	200	338	260	238	230	236	240	236	194	219	229	211	201	203	237	191	196	69	216	59
M1558	300	132	235	232	285	230	98	233	229	233	241	241	241	236	237	235	246	196	173	280	191	186	192	37	159	138	220	202	118	196	335	256	235	227	233	237	233	190	215	225	207	197	199	234	189	193	67	212	55
M1588	331	250	61	58	259	56	216	101	97	101	109	109	109	62	63	103	114	270	255	256	265	260	222	233	243	256	208	232	236	273	307	244	103	95	101	105	101	264	285	296	281	271	273	208	263	267	263	286	247
M1589	313	185	248	245	298	243	155	246	242	245	250	250	250	249	246	248	259	98	194	293	91	63	205	172	182	192	233	215	175	214	344	267	248	240	245	250	246	91	116	131	108	98	100	247	90	48	202	113	182
M1624	335	254	107	104	263	102	220	63	61	65	73	73	73	108	109	65	70	274	259	260	269	264	226	237	246	258	212	236	240	277	311	248	67	59	65	69	65	268	291	298	285	275	277	212	267	270	267	290	251
M1625	335	208	272	271	324	267	181	272	268	272	276	276	276	273	272	274	285	102	220	316	96	111	230	198	207	218	254	240	201	237	365	293	274	265	271	276	272	118	41	57	36	24	28	273	91	120	225	35	208
M1635	339	258	111	108	265	106	224	109	105	109	115	115	115	112	113	111	122	277	263	264	271	267	230	241	251	264	216	240	244	279	312	250	111	103	109	113	109	272	293	301	287	277	279	214	270	275	271	292	255
M1641	341	260	113	110	267	108	226	111	107	111	117	117	117	114	115	113	124	279	265	266	273	269	232	243	253	266	218	242	246	281	314	252	113	105	111	115	111	274	295	303	289	279	281	216	272	277	273	294	257
M1680	328	247	100	97	256	95	213	58	54	58	66	66	66	101	102	60	71	267	252	253	262	257	219	230	240	251	205	229	233	269	304	240	60	52	58	62	58	261	284	294	278	268	270	205	259	264	260	283	244
M1716	339	211	277	276	326	272	184	276	272	276	280	280	280	278	277	278	289	105	223	319	99	114	234	201	211	221	257	244	204	239	368	296	278	269	275	280	276	121	43	59	39	27	31	276	96	123	231	38	211
M1727	326	245	98	96	255	93	211	96	92	96	103	104	104	99	100	98	109	265	250	249	260	254	217	228	240	251	202	227	231	267	303	239	98	90	96	100	96	260	283	291	277	266	269	203	258	262	258	282	242
M1738	337	256	109	106	265	104	220	67	63	67	75	75	75	110	111	69	80	276	260	262	271	266	228	239	249	261	214	238	242	274	313	250	69	61	67	71	67	270	294	302	287	277	279	214	269	273	269	292	253
M1742	337	256	109	107	266	104	221	68	64	68	76	76	76	110	111	70	81	276	260	262	271	266	228	239	250	261	215	238	242	274	313	250	70	61	68	72	68	271	295	302	288	277	280	215	269	273	269	293	253
M1749	333	205	271	268	320	266	178	269	265	269	273	273	273	272	271	271	282	99	217	313	93	108	228	195	204	214	250	238	198	234	362	290	271	263	268	273	269	114	37	54	31	21	23	269	90	117	225	30	205
M1760	333	205	271	270	321	266	177	270	265	270	274	274	274	272	271	272	283	99	217	314	93	108	228	195	205	214	251	238	198	233	362	289	272	263	269	274	270	115	38	53	33	21	25	270	89	117	225	32	205
M1774	315	146	249	246	299	244	112	247	243	247	255	255	255	250	251	249	260	211	187	294	205	200	206	51	173	152	234	216	132	210	349	269	249	241	247	251	247	204	229	239	221	211	213	248	203	207	81	226	69
M1791	305	136	239	236	289	234	101	237	233	237	245	245	245	240	241	239	250	201	177	283	195	190	196	41	163	142	224	206	122	198	339	260	239	231	237	241	237	194	219	229	211	201	203	238	193	197	71	216	59
M1808	339	211	277	274	325	272	184	275	271	275	279	279	279	278	277	277	288	105	223	320	99	113	233	201	210	220	256	243	204	240	368	296	277	269	274	279	275	119	43	60	37	27	29	275	96	123	231	36	211
M1814	344	262	116	113	272	111	228	74	70	74	82	82	82	116	118	76	87	282	267	269	277	272	233	245	255	267	221	243	248	282	320	257	76	68	74	78	72	276	299	308	293	283	285	221	274	279	275	298	259
M1857	348	267	74	71	276	61	233	118	114	118	126	126	126	67	76	120	131	285	272	273	282	277	239	250	260	270	225	249	253	290	324	260	120	112	118	122	118	281	303	313	298	288	290	225	280	284	280	303	264
M1865	327	198	261	258	309	256	168	259	255	258	263	263	263	262	259	261	272	111	207	306	104	76	218	185	195	206	246	228	188	224	357	280	261	253	258	262	259	104	126	143	121	111	113	259	103	61	215	126	195
M1867	331	250	61	58	259	56	216	101	97	101	109	109	109	62	63	103	114	270	255	256	265	260	222	233	243	256	208	232	236	272	307	244	103	95	101	105	101	264	285	295	281	271	273	208	263	267	263	286	247
M1920	350	269	80	69	278	75	234	124	119	124	132	132	132	81	74	126	137	289	273	275	284	279	239	250	262	274	227	251	255	292	326	262	126	118	124	128	124	283	305	317	300	290	292	227	282	286	279	305	266
M1929	325	244	97	95	254	92	210	95	91	95	102	103	103	98	99	97	108	264	249	248	259	253	216	227	239	250	201	226	230	264	301	238	97	89	95	99	95	259	282	290	276	265	268	202	257	261	257	281	241
M20	305	136	239	236	289	234	102	235	233	237	245	245	245	240	241	239	250	201	177	284	195	190	196	41	163	140	224	206	122	198	338	260	239	231	237	241	237	194	219	229	211	201	203	238	191	197	69	216	59
M2009_10003479_IIa1i(9)	320	189	254	250	303	248	154	252	248	252	260	260	260	254	255	254	265	216	193	299	210	205	210	172	182	194	238	220	175	216	353	275	254	246	252	256	252	207	233	239	226	216	218	253	208	212	202	230	186
M2029	335	254	61	58	262	38	220	105	101	105	113	113	113	50	63	107	118	274	259	260	269	264	226	237	247	259	212	236	240	274	311	248	107	99	105	109	105	267	289	300	285	275	277	211	267	271	267	290	251
M2031	338	211	277	274	325	272	184	275	271	275	279	279	279	278	277	277	288	105	223	320	99	114	234	201	210	220	256	244	204	239	368	296	277	269	274	279	275	120	43	59	37	27	29	274	96	123	231	40	211
M2087	351	270	77	62	279	72	236	121	117	121	129	129	129	78	67	123	134	290	275	276	285	280	242	253	263	275	228	252	255	290	326	264	123	115	121	125	121	284	304	313	301	291	293	228	282	287	283	306	267
M2088	332	251	62	59	260	57	217	102	98	102	110	110	110	63	64	104	115	271	256	257	266	261	223	234	244	257	209	233	237	273	308	245	104	96	102	106	102	265	286	295	282	272	274	209	264	268	264	287	248
M2105	339	258	69	66	268	64	224	109	105	109	117	117	117	70	71	111	122	278	263	264	273	268	230	241	252	263	216	240	244	281	316	252	111	103	109	113	109	273	295	305	289	279	281	216	270	275	271	294	255
M2112	313	145	251	248	297	246	114	249	245	249	257	257	257	252	253	251	262	213	187	296	205	200	207	47	174	153	232	218	134	209	347	272	251	243	249	253	249	204	225	234	219	208	211	250	203	209	77	224	71
M2118	359	278	131	128	287	126	244	89	85	89	97	97	96	131	133	91	102	298	283	283	293	288	250	261	270	281	236	260	263	298	335	272	89	83	89	93	89	292	315	322	309	299	301	236	289	295	289	314	275
M2124	338	257	68	65	266	63	223	108	104	108	116	116	116	69	70	110	121	277	262	263	272	267	229	240	250	262	215	239	243	280	314	251	110	102	108	112	108	271	293	304	288	278	280	215	269	274	270	293	254
M2125	323	241	95	92	251	90	207	53	49	53	53	53	53	96	97	55	66	262	247	248	257	252	214	224	235	247	200	224	227	264	299	236	55	47	53	57	53	256	280	289	273	263	265	200	255	259	254	278	238
M269	320	239	46	43	248	15	205	90	86	90	98	98	98	35	48	92	103	259	244	245	254	249	211	222	232	245	197	221	225	261	296	233	92	84	90	94	90	253	275	286	270	260	262	197	252	256	252	275	236
M291	304	174	238	235	288	233	144	236	232	235	240	240	240	239	238	238	248	88	184	283	81	51	195	161	172	182	223	204	164	205	334	254	238	230	234	240	236	81	106	120	98	88	90	237	80	60	191	103	171
M294	306	133	240	237	290	235	103	238	234	238	242	242	242	241	240	240	251	198	176	285	190	187	197	42	164	139	225	207	123	197	335	260	240	232	238	242	238	191	215	227	208	198	200	239	188	194	72	213	56
M295	295	126	229	225	279	224	92	227	223	227	235	235	235	230	231	229	240	191	164	274	183	180	186	31	153	132	214	196	112	190	329	249	229	221	227	231	227	184	209	219	201	191	193	228	181	187	61	206	49
M30	334	197	268	265	318	263	167	266	262	266	270	270	270	269	268	268	279	226	120	313	218	215	225	184	194	195	253	235	187	225	364	288	268	260	266	270	266	218	241	249	236	226	228	267	214	222	212	241	194
M370	321	192	255	252	304	250	162	253	248	253	257	257	257	256	255	255	265	82	198	298	74	94	212	179	189	199	238	222	182	216	349	274	255	247	252	257	252	100	100	114	93	83	85	253	57	101	207	98	189
M428	291	154	223	220	275	218	124	221	217	221	225	225	225	224	223	223	234	182	79	270	177	172	182	141	150	161	210	192	143	186	321	246	223	215	221	225	221	175	199	209	193	183	185	224	175	179	171	198	151
M484	294	125	228	225	278	223	91	226	222	226	234	234	234	229	230	228	239	189	166	273	183	179	185	31	152	131	213	195	111	188	328	248	228	220	226	230	226	183	208	216	200	190	192	227	182	186	61	205	49
M502	327	242	99	96	254	94	212	57	53	57	61	61	61	100	99	59	70	260	251	252	256	251	218	229	239	250	204	228	232	266	299	238	59	51	57	61	57	255	279	289	272	262	264	204	254	258	259	277	239
M543	315	186	249	246	299	244	156	247	243	246	251	251	251	250	247	249	260	99	195	294	92	64	206	173	183	194	234	216	176	215	345	268	249	240	246	251	247	92	116	129	109	99	101	248	89	49	201	114	183
M545	311	182	245	242	295	240	152	243	239	242	247	247	247	246	243	245	256	95	191	290	88	60	202	169	179	190	230	212	172	211	341	264	245	236	242	247	243	88	112	125	105	95	97	244	87	45	199	110	179
M701	291	121	228	225	278	223	91	226	222	226	234	234	234	229	230	228	239	190	166	273	184	178	185	24	152	131	210	195	111	184	325	249	228	220	226	230	226	182	205	215	197	187	189	227	182	186	54	202	48
M718	289	121	224	221	274	219	87	222	218	222	230	230	230	225	226	224	235	186	162	269	180	175	181	30	148	127	209	191	107	184	324	245	224	216	222	226	222	179	204	214	196	186	188	223	177	182	60	201	34
M766	331	250	103	100	259	98	216	61	57	61	69	69	69	104	105	63	74	270	255	256	265	260	222	233	243	255	208	232	236	269	307	243	63	55	61	65	61	264	287	296	281	271	273	208	263	267	263	286	247
M800	326	245	56	53	254	51	211	96	92	96	104	104	104	57	58	98	109	265	250	251	260	255	217	228	238	251	203	227	231	268	302	239	98	90	96	100	96	259	281	292	276	266	268	203	256	262	256	281	242
M826	326	245	56	53	254	51	211	96	92	96	104	104	104	57	58	98	109	265	250	251	260	255	217	228	238	251	203	227	231	268	302	237	98	90	96	100	96	259	281	293	276	266	268	203	258	262	258	281	242
M850	333	252	105	102	261	100	218	63	59	63	71	71	71	106	107	65	76	272	257	258	267	262	224	235	245	257	210	234	238	271	309	245	65	57	63	67	63	266	289	298	283	273	275	210	265	269	265	288	249
N19145_c3-EP1(26)	328	247	58	55	256	53	213	98	94	98	106	106	106	59	60	100	111	267	252	253	262	257	219	230	240	250	205	229	233	269	304	240	100	92	98	102	97	261	282	294	278	268	270	205	258	264	260	283	244
N19284	326	245	56	53	254	51	211	96	92	96	104	104	104	57	58	98	109	265	250	251	260	255	217	228	238	249	203	227	231	267	302	239	98	90	96	100	96	259	280	293	276	266	268	203	256	262	258	281	242
P23-14_SD4_1_II-GOI(23)	395	316	278	275	320	273	285	276	272	276	284	284	284	279	280	278	288	338	324	324	333	327	291	302	312	319	273	301	305	329	229	311	278	270	276	280	276	330	349	357	345	335	337	269	330	336	331	349	315
PR7_08_IIa1ii(5)	296	167	230	227	280	225	137	228	224	228	232	232	232	231	230	230	241	80	176	275	74	67	187	154	164	175	215	197	157	195	326	250	230	222	227	232	228	73	98	113	90	80	82	229	72	74	184	95	164
SAV0154	301	119	240	238	288	236	105	238	234	236	241	242	242	242	241	239	248	201	174	284	194	189	195	122	166	101	219	205	121	191	329	256	240	231	237	240	238	191	215	227	207	197	199	238	192	197	151	212	133
SAV0987_c6-EP4-L5(17)	335	153	273	272	321	269	139	272	268	271	276	276	276	275	274	272	283	233	209	316	228	222	227	156	199	136	252	237	155	221	362	289	274	264	271	274	272	223	248	255	241	230	233	271	225	230	185	246	167
SAV1109	346	162	284	283	332	280	149	283	279	281	287	287	287	286	285	284	293	244	220	326	239	233	238	166	210	147	263	248	165	231	373	299	285	276	282	285	282	235	259	267	252	241	244	282	236	241	195	256	177
SM231	327	246	57	54	255	52	212	97	93	97	105	105	105	58	59	99	110	266	251	252	261	256	218	229	239	252	204	228	232	270	303	240	99	91	97	101	97	260	281	291	277	267	269	204	259	263	259	282	243
SM370	340	255	70	67	268	65	223	110	106	110	114	114	114	71	70	112	123	275	262	264	270	265	231	242	251	258	217	241	245	281	312	253	112	104	110	114	110	269	291	305	286	276	278	217	268	272	272	291	252
SM405	330	249	60	57	258	55	215	100	96	100	108	108	108	61	62	102	113	269	254	255	264	258	221	232	242	254	207	231	235	271	306	243	100	94	100	104	100	263	283	293	280	270	272	207	262	265	262	285	246
SM420	350	269	80	77	278	75	235	120	116	120	128	128	128	81	82	122	133	288	274	275	283	279	241	252	262	275	227	251	255	294	326	263	122	114	120	124	120	283	304	314	300	290	292	227	282	286	282	305	266
SM525	331	250	61	58	259	56	216	101	97	101	109	109	109	62	63	103	114	270	255	256	265	259	222	233	243	255	208	232	236	272	307	244	101	95	101	105	101	263	283	293	281	271	273	208	263	266	263	286	247
ST20101526_Iia(4)	274	192	208	205	256	203	159	206	202	206	214	214	214	208	210	208	218	212	198	253	206	203	165	176	186	198	193	175	179	216	306	227	208	200	206	210	206	207	229	237	222	212	214	205	204	210	206	227	190
For lineage reference strains, the bolded portion of the name is used in Figure 2
[truncated: 68 more columns]

## Sheet: S7_SNP_Distance_Matrix_Figure_3
Supplementary Table S7: Pairwise SNP distance matrix of the 16 long-read sequenced selected CC398 isolates based on core genome analysis
snp-dists 0.8.2	M1641_gff3	M1742_gff3	M1749_gff3	M1814_gff3	M1920_gff3	M1929_gff3	M2029_gff3	M2105_gff3	M2125_gff3	M269_gff3	M370_gff3	M428_gff3	M543_gff3	M701_gff3	M718_gff3	M800_gff3
M1641_gff3	0	160	340	165	177	144	162	165	144	142	325	283	317	307	303	150
M1742_gff3	160	0	338	101	166	136	150	155	86	131	319	271	307	296	292	139
M1749_gff3	340	338	0	343	346	320	335	340	320	315	108	227	128	250	251	324
M1814_gff3	165	101	343	0	171	141	154	160	91	136	324	275	310	299	296	144
M1920_gff3	177	166	346	171	0	151	112	120	150	93	330	285	319	309	305	105
M1929_gff3	144	136	320	141	151	0	135	140	119	116	302	255	291	279	275	124
M2029_gff3	162	150	335	154	112	135	0	105	134	53	318	273	307	295	293	89
M2105_gff3	165	155	340	160	120	140	105	0	139	86	322	278	312	302	298	86
M2125_gff3	144	86	320	91	150	119	134	139	0	115	302	254	290	278	274	123
M269_gff3	142	131	315	136	93	116	53	86	115	0	299	254	288	278	274	70
M370_gff3	325	319	108	324	330	302	318	322	302	299	0	208	106	236	232	307
M428_gff3	283	271	227	275	285	255	273	278	254	254	208	0	198	176	176	262
M543_gff3	317	307	128	310	319	291	307	312	290	288	106	198	0	224	220	296
M701_gff3	307	296	250	299	309	279	295	302	278	278	236	176	224	0	52	286
M718_gff3	303	292	251	296	305	275	293	298	274	274	232	176	220	52	0	282
M800_gff3	150	139	324	144	105	124	89	86	123	70	307	262	296	286	282	0
